# Supplementary material for: Brain lipidomics for region-specific biomarker discovery in neurodegenerative diseases
Source: Front Aging Neurosci. 2026 Feb 11;18:1757306. doi: 10.3389/fnagi.2026.1757306 (PMC12932490; doi:10.3389/fnagi.2026.1757306)
Supplement: SUPPLEMENTARY TABLE S1 — Relative concentration (ng/mg) of quantified lipids in brain samples. [file Table_1.XLSX]

## Sheet: Table S1
Table S1: Relative concentration (ng/mg) of quantified lipids in brain samples.
			Group	Control	Control	Control	Control	Control	Control	Control	Control	Control	Control	Control	Control	Control	Control	Control	Control	Control	Control	Control	Control	Control	Control	Control	Control		AD	AD	AD	AD	AD	AD	AD	AD	AD	AD	AD	AD	AD	AD	AD	AD	AD	AD	AD	AD	AD
Lipids	RT (min)	m/z	Adduct ion	Control_1_19	Control_1_20	Control_1_21	Control_1_22	Control_1_23	Control_1_24	Control_2_19	Control_2_20	Control_2_21	Control_2_22	Control_2_23	Control_2_24	Control_3_19	Control_3_20	Control_3_21	Control_3_22	Control_3_23	Control_3_24	Control_4_19	Control_4_20	Control_4_21	Control_4_22	Control_4_23	Control_4_24		AD_1_1	AD_1_2	AD_1_3	AD_1_4	AD_1_5	AD_1_6	AD_2_1	AD_2_2	AD_2_3	AD_2_4	AD_2_5	AD_2_6	AD_3_1	AD_3_2	AD_3_3	AD_3_4	AD_3_5	AD_3_6	AD_4_1	AD_4_2	AD_4_3
FA 12:0	6.228	199.17	[M-H]-	23.7003	24.3732	23.5281	23.001	15.1098	26.3783	26.3784	22.7438	25.5529	26.774	7.26031	4.80633	24.2389	15.1055	15.2513	24.9964	20.3853	20.5428	19.0966	21.3674	23.3897	34.052	25.7198	27.9631		12.7952	20.7161	19.2817	10.6928	15.7308	12.57	20.4689	18.8131	11.203	11.889	13.5057	21.0201	22.3804	18.2162	17.0638	21.6482	10.7149	24.8501	23.3502	8.79311	17.1455
FA 13:0	7.632	213.186	[M-H]-	10.2356	9.69513	9.29131	10.3145	10.2493	11.1012	11.9016	10.5459	12.0031	11.1992	10.8266	10.9377	10.7294	9.83657	10.29	10.7582	10.1969	9.71367	8.95747	9.63785	9.75882	14.52	11.0262	11.4296		10.3523	9.74336	9.52165	9.10288	10.7257	8.9355	8.84247	9.11374	9.72771	8.83371	10.5707	9.41368	9.96236	8.73325	8.21955	9.25824	8.96194	9.97166	9.78009	8.45637	7.98066
FA 14:0	9.084	227.202	[M-H]-	785.433	464.481	287.114	516.303	915.746	704.532	1268.74	1301.79	1187.11	864.617	778.149	1187.73	1133.88	480.364	447.155	930.518	931.219	1101.45	794.962	839.554	607.668	766.107	496.349	842.477		489.183	833.233	1239.04	760.647	611.301	777.016	1112.86	850.782	762.431	752.061	1516.02	371.252	625.785	524.08	682.603	808.124	275.428	345.628	849.163	403.621	238.659
FA 14:1	7.431	225.186	[M-H]-	7.50945	6.55438	6.35638	10.3687	7.62056	14.1439	9.89224	7.1011	8.15634	9.52688	8.4022	14.4057	8.76445	6.65202	7.82409	10.2745	4.00961	6.97833	7.11852	6.85916	7.31372	9.24231	8.7198	15.5014		7.30983	6.81686	6.79669	7.00667	12.268	6.46453	6.78712	6.53252	7.077	6.90713	9.78427	7.14515	8.94196	6.20887	6.49201	8.13026	10.0065	8.68047	9.14814	6.02503	5.94783
FA 15:0	9.356	241.217	[M-H]-	18.9713	21.9526	17.3802	20.7753	18.6989	24.3388	23.4111	21.1326	22.7884	25.0249	24.6676	32.3502	25.1778	22.7331	23.1884	23.9905	24.8635	26.6284	23.3676	23.9948	23.078	28.4366	23.5822	23.7108		22.0595	21.3956	22.9333	20.9593	25.7293	20.9871	19.8107	22.6749	21.7957	22.7103	25.7782	21.0441	20.0051	19.4806	21.189	22.5916	23.7265	21.8731	20.6218	20.5606	18.584
FA 16:0	10.294	255.233	[M-H]-	469.586	825.092	715.89	293.629	825.59	869.978	428.575	818.335	374.971	419.691	487.784	756.496	483.443	544.677	853.406	400.589	380.462	316.164	832.112	947.025	875.107	833.349	486.967	934.804		839.575	834.817	786.971	286.453	976.635	752.97	850.686	788.908	792.116	756.181	940.605	360.693	834.109	281.576	783.749	518.165	910.765	527.956	879.045	777.743	687.96
FA 16:1	9.165	253.217	[M-H]-	78.8673	88.2791	39.4299	72.7132	56.0779	129.301	102.144	76.2734	60.394	56.3695	93.6376	161.155	122.395	81.191	69.5102	69.0172	78.7136	129.085	83.1337	89.2332	56.2403	78.9463	64.508	138.333		33.2044	65.286	69.5049	66.2451	138.975	52.2741	45.6988	52.7987	55.9398	70.0907	91.4924	53.5272	56.7656	56.5556	63.8191	82.3165	121.862	93.4797	55.8359	72.5281	46.4824
FA 17:0	11.414	269.249	[M-H]-	60.8052	60.2344	58.3594	58.2894	60.5088	63.7818	63.1182	63.6991	63.9011	67.2248	66.6131	67.5732	69.3177	66.0169	64.0595	65.8668	70.6104	66.971	63.7783	66.4827	66.8712	85.9522	68.9128	72.3145		70.1036	65.1383	58.8672	57.9436	59.7938	58.964	61.9446	61.7403	62.8447	62.0177	65.0872	58.5378	58.5139	58.5963	57.0248	59.8088	58.5123	56.6235	60.8551	55.0718	56.0887
FA 17:1	9.789	267.233	[M-H]-	11.111	14.3533	8.50914	11.2477	12.946	16.3693	21.5905	14.3224	16.9528	13.6728	24.7084	26.6401	18.1194	12.7134	18.8945	12.6085	19.7289	15.606	12.7843	16.9311	15.2366	14.2026	17.8508	18.6082		10.4844	14.3627	9.61695	13.1117	17.6367	11.3914	14.4578	12.1882	12.4463	14.1629	17.1928	15.4602	11.2455	9.60315	9.64084	17.3307	16.9818	17.9352	13.8065	16.4509	6.77312
FA 18:0	11.319	283.264	[M-H]-	344.732	732.799	165.677	933.421	584.47	900.57	469.898	482.845	873.083	673.002	414.718	315.684	459.596	601.424	643.373	630.204	464.436	371.149	601.69	558.907	545.76	722.315	772.399	467.783		908.98	640.496	747.748	483.082	433.774	194.587	864.35	404.822	720.585	804.606	385.281	1064.8	977.594	498.833	457.761	359.886	556.395	644.6	663.391	557.669	459.97
FA 18:1	10.59	281.249	[M-H]-	499.72	556.276	328.136	514.263	508.789	484.983	576.56	525.028	465.236	423.299	619.357	639.214	722.395	501.37	595.403	532.175	590.912	511.583	582.771	643.327	517.72	635.144	588.369	522.306		346.841	449.405	474.219	450.797	741.584	409.959	474.491	342.352	365.648	363.597	549.687	424.614	566.977	417.75	475.34	615.144	659.939	641.152	572.371	575.727	323.81
FA 18:1(2OH)	8.09	297.243	[M-H]-	9.88117	9.91214	5.19604	7.96804	12.3383	9.5718	12.8323	14.8569	14.7537	13.279	10.7302	11.3528	10.2819	11.0507	8.56372	7.2602	12.1052	9.79933	4.19797	7.80731	10.2914	14.6816	8.97963	9.78373		8.05459	11.669	10.5205	10.0718	12.4653	9.88379	12.0547	13.8601	12.1856	13.8781	15.0971	14.9784	11.1876	9.70811	6.84898	8.91006	9.58727	9.5193	11.182	9.01938	9.27041
FA 18:2	9.719	279.233	[M-H]-	87.7162	81.5546	51.5652	118.509	74.4749	90.4652	99.5586	72.0334	62.635	108.741	98.6398	118.812	116.717	78.7509	69.7619	121.702	123.505	98.7033	94.4714	86.0416	64.7168	147.205	92.5112	103.953		47.5666	57.55	64.6499	70.6638	143.538	55.3697	56.8831	40.1888	61.1365	61.1184	103.07	49.5311	61.8716	51.3675	79.5663	85.8154	144.092	82.1885	64.5814	57.0788	58.8946
FA 18:3	9.185	277.217	[M-H]-	5.98705	6.44595	3.364	9.10361	4.40609	6.45754	4.75914	4.33611	2.95367	5.87652	6.15472	5.23171	8.18462	6.05618	4.34676	8.96376	7.99152	5.85194	5.76322	6.31094	3.85534	9.8005	5.54909	7.1913		1.66923	4.1793	5.0996	5.96284	9.57355	3.2738	2.36124	2.13398	3.12516	4.35979	5.09117	2.77159	3.80766	4.31549	5.70409	7.69244	8.73827	6.55501	3.64057	4.54798	3.85609
FA 19:1	10.81	295.264	[M-H]-	6.77953	7.18951	5.20722	7.30542	7.85598	9.36973	8.47114	6.98633	9.90056	7.79668	14.061	21.7301	14.9639	8.58962	15.1547	11.8264	16.7189	13.8429	12.9669	17.8284	17.8354	17.0414	13.4257	11.0583		5.41623	8.09602	5.31462	8.71975	9.71383	7.60908	7.53419	5.10074	4.47905	4.91994	10.3758	7.93167	10.1728	7.48269	11.0571	18.2873	12.912	15.1269	15.8355	19.2158	4.47116
FA 20:0	12.791	311.296	[M-H]-	3.58951	4.33204	6.07873	5.12356	3.59204	2.26265	3.06986	8.82444	4.32162	3.39013	4.81755	8.61853	4.42104	5.50991	3.32886	3.57236	8.35931	9.61208	9.14824	6.50385	5.86001	5.87396	4.00039	6.44284		9.1589	5.79372	5.77011	4.79776	4.78918	4.5704	6.03574	9.31546	7.99836	8.22034	3.73109	4.15166	2.91793	6.26849	7.35783	1.84973	5.09263	2.1926	3.04734	4.47053	7.5882
FA 20:1	11.711	309.28	[M-H]-	19.8829	23.2338	16.4096	24.3838	24.2288	22.8543	26.67	20.5685	29.9189	24.3493	32.0306	33.9931	35.458	23.177	38.7573	31.9814	28.7825	24.1116	25.0719	32.2015	36.2095	39.0585	36.4811	27.5909		19.1313	23.4953	18.0435	17.8292	36.0138	22.9029	22.6847	15.471	13.4064	12.9838	31.9486	25.6309	38.3058	22.3218	21.086	35.5815	26.8831	39.8776	39.0785	33.832	12.9654
FA 20:2	10.818	307.264	[M-H]-	24.7934	22.9512	23.1266	35.1977	33.1947	26.7122	29.1827	21.9723	40.5948	33.779	49.6042	43.2402	46.7552	25.7354	52.2019	43.7657	51.2292	29.1235	33.9869	43.4262	46.2255	57.2178	46.0724	33.651		21.8753	27.0461	26.689	33.0504	45.7631	27.8278	28.2855	17.8813	20.2938	23.3861	31.5708	27.3761	38.0038	27.3647	40.5103	56.9023	44.3173	49.0767	41.5197	52.5393	19.9976
FA 20:3	10.256	305.249	[M-H]-	87.0829	97.7342	82.7314	133.48	144.95	61.9596	83.8593	82.6463	114.897	95.3916	222.431	86.7617	165.817	91.4122	177.092	166.675	222.896	64.9857	98.1691	146.002	143.44	189.317	227.159	76.0531		62.1246	91.4922	93.2079	151.794	149.871	98.9076	98.4277	53.2766	67.9685	81.6889	117.046	105.374	153.999	94.8762	105.816	230.996	144.854	186.988	157.531	165.797	68.7747
FA 20:4	9.616	303.233	[M-H]-	405.761	166.582	422.898	575.324	353.755	488.096	588.618	278.452	563.329	249.921	683.599	592.298	524.651	587.873	384.043	330.858	742.134	279.209	462.63	729.258	611.028	879.577	460.281	527.654		412.256	448.083	589.836	442.203	948.077	432.115	574.939	345.325	209.45	304.857	623.487	433.569	859.105	517.6	511.142	681.842	752.076	696.159	801.094	630.531	410.623
FA 20:4;(2OH)	7.002	319.228	[M-H]-	1.68625	1.65659	1.1988	1.75211	1.31212	2.90008	6.83539	6.89806	7.87496	6.84927	4.68834	6.43214	2.23067	1.79282	2.3321	1.75985	2.8104	5.09648	3.45739	0.729925	0.708167	1.4239	2.96472	2.89327		3.30453	2.80607	4.313	1.22593	9.06478	1.52189	4.28369	8.33323	5.95945	3.3634	8.554	1.98599	3.42318	1.90918	1.93056	1.91565	8.5287	2.0625	3.70818	1.31495	2.39699
FA 20:4;O3	8.258	351.218	[M-H]-	0.589083	1.05864	0.64364	0.482992	2.70388	0.233685	1.54265	1.28515	1.30656	0.569695	1.84298	1.23669	1.4905	2.80359	1.9911	0.368614	0.326656	0.661254	0.0603156	1.75203	1.23791	0.238301	0.544561	0.896046		0.670011	4.85779	1.37093	1.09343	0.976943	0.808341	0.308619	0.470673	0.64674	4.74572	1.94981	1.14993	5.31638	0.202296	0.937263	2.87368	0.525514	0.821794	2.5932	0.300899	1.72344
FA 20:5	9.143	301.217	[M-H]-	3.12557	4.39504	2.06622	6.79433	2.26423	4.09312	1.85151	2.37386	1.88397	2.54254	2.65507	2.97884	4.9256	3.74874	2.78033	4.77062	5.0516	3.30493	3.3897	4.26824	3.4417	7.55716	3.54069	5.23041		1.30431	2.10333	3.0529	3.04526	3.07004	2.20333	2.36205	1.59047	1.83798	1.81728	2.70611	1.71968	5.83237	2.69408	2.83174	3.75826	2.61615	4.72553	5.28296	3.41292	2.54946
FA 22:0	13.449	339.327	[M-H]-	10.0295	8.95222	10.4914	9.73504	9.73732	10.0976	9.41213	10.686	9.07205	10.3764	8.90329	9.2138	9.33439	10.2317	8.21725	9.6013	12.7286	10.1734	10.5283	9.96606	9.87639	12.2849	8.73289	11.0685		10.9317	10.0332	10.2679	9.6185	9.793	9.48331	9.26681	9.12231	10.7166	9.16331	8.97741	8.66187	9.09474	9.73337	9.01373	8.26914	8.88762	8.6151	9.24428	8.09475	10.3698
FA 22:4	10.652	331.264	[M-H]-	125.726	130.1	81.0885	148.031	147.289	104.088	123.73	92.2166	110.311	93.3604	122.527	123.899	173.768	99.6042	132.82	143.145	118.647	88.4136	100.376	123.102	109.764	169.27	158.809	108.065		80.8192	94.1404	124.584	86.6074	186.388	88.5402	108.874	56.9132	67.1018	51.6689	103.413	93.8613	173.529	95.8424	110.186	149.292	122.747	151.034	149.731	129.441	70.6319
FA 22:4;(2OH)	7.444	347.259	[M-H]-	1.54157	0.941934	0.947899	1.76135	2.66417	3.61011	8.3315	5.59599	6.6574	6.42767	7.32247	11.6152	1.66421	1.34161	1.24497	1.01707	1.70734	1.85146	1.60778	1.02439	0.949987	1.88886	1.91582	3.72225		3.10641	0.603396	0.62989	0.386801	2.76486	0.227754	1.34875	1.41877	1.44205	0.952649	3.00683	1.28216	1.31096	0.494831	0.770802	0.695602	0.767854	0.907402	0.524438	0.341313	0.649447
FA 22:5	10.202	329.249	[M-H]-	73.3306	81.1903	42.3142	60.0859	68.775	58.4474	40.5877	44.2535	27.3674	26.8751	44.8232	44.6285	96.6584	65.1838	60.581	64.3941	74.5461	54.7772	63.4004	79.9962	50.3272	83.7907	76.4048	59.2807		19.6237	43.015	65.6254	47.0037	92.1467	38.1129	28.7564	18.1065	27.2508	22.7127	40.5194	26.6906	68.8758	57.1904	64.324	64.1914	74.8697	68.3566	59.5526	56.7237	39.3126
FA 22:6	9.374	327.233	[M-H]-	258.353	279.932	134.945	308.591	155.038	235.468	194.504	165.161	109.529	128.74	104.265	189.043	309.121	225.357	147.946	245.472	196.465	212.357	244.027	208.401	153.949	489.305	202.114	261.9		112.577	128.526	233.616	154.775	236.365	130.882	175.661	77.5843	104.159	102.061	110.938	93.8601	282.041	194.954	202.525	217.74	189.689	224.327	290.456	199.255	166.675
FA 24:0;(2OH)	11.057	383.353	[M-H]-	3.72282	5.25701	3.21517	6.05016	6.36103	4.62341	3.82952	4.45624	5.73125	7.71338	16.6331	3.79001	5.50552	5.23449	13.1693	15.2644	19.7553	3.44543	3.99898	11.2238	11.3323	15.7699	21.0894	4.95414		8.40746	6.35313	3.52368	4.72709	11.4095	7.6493	14.8829	5.19716	4.57883	5.26695	11.5143	12.0018	46.2776	4.19283	3.49131	7.9155	12.9952	26.608	71.7753	10.0664	3.19029
FA 24:1	13.172	365.342	[M-H]-	9.482	14.1286	10.8031	21.5598	17.5916	12.7426	11.3912	11.682	18.7467	20.9292	29.9688	15.4863	14.476	12.8837	22.4199	28.1554	32.0651	10.3679	10.3927	16.4355	19.6883	32.5482	26.5458	13.7854		16.3285	17.1761	14.4846	15.3451	28.2751	17.1801	24.3691	12.2695	12.4905	12.5699	22.0492	22.1954	45.6043	11.6078	14.0468	25.4065	27.9854	36.1953	68.2742	22.0526	9.52111
FA 24:1;(2OH)	10.481	381.337	[M-H]-	4.65757	6.47372	4.53346	16.9176	6.97947	8.2689	3.31627	3.33793	6.49046	11.1073	19.0569	7.0258	7.60404	5.34638	20.6602	37.2547	18.1864	5.1379	3.64445	11.09	12.2463	42.3864	30.994	10.3318		9.69154	6.38852	5.81541	5.39978	23.039	7.19286	24.7411	2.93658	3.59533	3.80148	13.0875	14.5204	102.928	5.16909	4.59411	19.1538	24.3613	52.1302	165.899	14.6901	3.46084
FA 26:1	13.926	393.374	[M-H]-	4.29232	6.12943	4.028	4.63399	6.8086	3.16303	6.57397	5.00301	7.45211	6.32274	10.9908	6.41336	6.96878	5.44677	9.7711	7.78191	9.93828	3.90809	7.28566	9.71977	10.7626	9.29299	8.14739	3.28453		4.58812	6.14735	3.8938	4.49388	5.92579	5.52615	5.63927	4.39264	2.97607	3.79079	6.35165	7.87004	7.16117	3.77274	5.19916	5.52746	7.0431	8.44929	10.1007	9.0632	2.0606
FA 18:0;(2OH)	6.608	299.259	[M-H]-	0.815055	6.81646	1.16971	1.57762	0.560291	0.872489	0.945776	1.18273	0.743071	1.43318	0.70124	0.813595	0.620958	1.56783	0.861617	1.77153	1.06823	1.44499	0.512896	0.584407	0.757552	1.10581	0.382422	1.88227		1.52964	0.622932	0.729825	0.492695	0.759801	1.40172	0.536599	0.36113	0.528153	0.611515	0.571462	0.920752	0.943971	0.661973	0.359022	0.409314	0.436631	1.07018	0.732415	0.252353	0.521594
FA 21:0	12.857	325.311	[M-H]-	0.401075	0.416242	0.39822	0.45943	0.335605	0.475404	0.240853	0.448088	0.459681	0.455683	0.262487	0.121812	0.163262	0.395755	0.165637	0.402748	0.0455451	0.195479	0.17104	0.0941489	0.0855147	0.3576	0.273936	0.507403		0.525309	0.47878	0.458956	0.29784	0.414005	0.395644	0.371232	0.524787	0.445937	0.441601	0.402686	0.367521	0.346248	0.323213	0.0647205	0.363191	0.188006	0.324398	0.334529	0.100772	0.484568
FA 22:0;(2OH)	10.324	355.322	[M-H]-	0.868971	1.27234	1.02808	2.68557	1.46465	1.17827	0.562758	0.789947	1.03479	1.85571	3.42275	0.878819	1.35643	0.964042	3.99847	4.94542	4.59624	0.911965	0.907525	1.94772	2.6599	4.79856	5.3736	1.32107		1.85033	1.44306	1.41157	1.29745	3.42549	1.51206	4.44618	0.734043	1.04801	0.94212	2.40396	2.34064	17.5014	1.12103	1.0418	2.90279	4.94978	6.83651	25.263	3.06161	1.04402
FA 23:0;(2OH)	10.711	369.337	[M-H]-	0.850462	1.13488	0.923927	2.20932	1.447	1.58707	0.968344	1.01177	1.82119	2.52806	4.63614	2.41899	1.52205	1.28979	4.08314	4.72574	6.55278	2.02903	1.25812	2.74145	3.87748	5.0534	5.33286	1.90428		3.25753	1.68975	1.10954	1.53763	4.21198	2.32187	6.03685	1.7787	1.69917	1.80972	3.96762	3.30727	15.9001	1.51275	1.97144	3.13837	8.09508	9.18614	26.4008	4.08452	1.24364
FA 24:0	13.946	367.358	[M-H]-	0.75589	1.02945	0.923906	1.24943	1.40308	0.864916	1.24614	1.11545	1.4033	2.14742	3.27112	1.27123	1.09442	1.04428	1.76255	2.06791	3.29335	0.884848	1.23957	1.91863	1.95604	2.60375	1.93418	0.803203		1.38994	1.32846	1.0531	1.14972	1.20544	1.27815	1.44174	1.22846	1.29146	1.21188	1.62599	1.81043	1.85606	0.897455	1.41184	1.15614	1.82348	2.118	3.00195	1.84032	0.900928
FA 25:1	13.599	379.358	[M-H]-	1.31122	1.84243	1.61092	2.4426	2.33442	1.59789	1.65966	1.49768	2.78019	3.11772	4.34644	2.78964	2.06972	1.71403	4.02395	3.83982	5.65009	1.82374	2.15401	2.58135	3.8127	4.85957	3.70175	1.66701		2.32846	2.7386	1.78735	2.15048	3.52517	2.53854	3.41298	1.867	1.40974	1.60175	2.86268	3.59107	5.56798	1.65925	2.34033	3.28178	4.57592	5.11057	9.35274	4.05097	1.00529
FA 25:1;(2OH)	10.791	395.353	[M-H]-	0.556954	0.50912	0.683328	1.65735	0.899199	1.72929	0.55528	0.460942	1.47388	1.89376	3.03889	2.49758	1.01599	0.76261	3.32112	4.30722	4.24009	2.13985	0.858839	1.78348	3.22648	5.99892	3.58054	2.19764		2.26281	1.01552	0.641571	1.05261	2.80037	1.671	4.81468	0.940176	0.829174	1.11004	2.95274	1.94841	12.4642	1.11455	1.27377	2.86524	7.66806	7.85855	27.3014	2.82337	0.862051
FA 26:1;(2OH)	11.125	409.369	[M-H]-	0.930832	1.25132	1.01122	2.31778	1.87034	2.13761	1.15658	0.95715	1.83821	2.4721	4.4869	1.63696	1.31886	1.33909	3.78518	5.07498	4.74402	1.49097	0.983241	2.84285	3.17842	5.33316	5.73166	2.27767		2.57208	1.65412	0.884343	1.13072	3.41973	2.10441	4.7627	1.28392	1.09474	1.48979	3.15842	3.2308	14.0353	1.15796	0.978993	2.02411	4.04469	7.39958	26.3506	2.43542	0.906544
Cer (d20:1/18:0)	15.953	592.567	[M-H]-	41.8174	46.5236	92.4285	35.3681	59.2473	57.353	57.5482	49.4949	40.1043	30.3036	11.4334	31.7004	21.1927	26.8079	10.0081	14.96	39.4531	26.893	44.0066	16.0426	19.8489	26.615	24.7488	48.1635		73.0672	23.0961	37.9511	23.5846	33.91	32.937	33.8482	63.0346	27.8782	27.1385	24.8786	22.6741	25.2301	45.2056	27.7415	17.9626	14.9581	9.41598	19.0602	22.271	42.464
Cer (d18:1/18:0)	15.15	564.536	[M-H]-	247.603	309.7	375.146	252.943	318.772	290.811	304.812	301.516	279.122	188.67	178.701	270.954	232.349	203.803	192.898	156.965	261.618	275.961	250.6	171.455	174.197	242.685	209.509	290.974		302.583	322.884	410.974	223.899	347.1	238.691	302.984	558.662	232.77	230.016	273.331	240.785	278.798	292.251	231.497	167.522	178.077	242.07	173.175	209.403	226.506
Cer (d18:1/23:0)	16.989	634.614	[M-H]-	28.3371	44.9485	30.9569	32.7446	35.0145	43.3194	28.4481	36.4472	33.9558	23.4872	32.1978	29.9209	33.9124	38.1972	41.3123	33.2604	39.9232	27.2076	22.6073	33.7502	28.1693	31.9258	32.4212	27.5464		21.8862	30.641	34.9151	32.4694	40.0249	34.2643	25.898	25.7004	23.6411	24.2518	26.9072	32.3893	29.9374	24.6046	23.2232	32.6241	26.8409	42.6665	22.1625	23.6849	18.6514
Cer (d18:1/25:0)	17.947	662.646	[M-H]-	20.4287	38.5846	27.6942	22.2675	27.3165	28.1168	24.9652	22.8865	27.621	14.7944	14.7671	20.4069	23.7879	24.72	22.2061	14.9477	22.1594	16.7537	18.4559	20.5733	16.055	17.2124	17.2408	17.2937		14.0479	25.6041	29.1153	21.4268	26.6134	19.4279	18.1489	17.5828	10.4269	11.2061	14.9968	21.1074	20.2005	19.4185	13.0134	17.9205	11.9031	23.0449	10.9276	19.4371	9.14121
Cer (d18:1/26:1)	17.523	674.646	[M-H]-	47.5173	70.378	61.3442	53.9248	53.833	67.2929	54.8627	45.6721	45.2716	32.2763	28.1642	40.1305	53.2455	45.8663	41.047	27.3717	32.7053	42.2892	46.4219	39.0024	28.4621	39.7001	32.1983	47.5209		36.48	49.7657	68.428	44.194	62.6552	38.0632	41.4407	45.0142	22.3083	22.6303	30.3363	32.9105	46.0939	49.3515	29.7927	37.5536	27.1984	35.2745	26.2915	40.7908	25.0962
Cer (d18:1/22:0)	16.488	680.62	[M+CH3COO]-	43.0035	53.2932	58.4848	50.4134	56.3689	53.3779	48.5746	45.3851	56.8347	38.2064	41.8156	41.0709	49.0148	48.1113	64.09	50.3841	56.037	44.8856	43.9905	43.7459	45.1257	53.4879	45.8428	45.1811		56.7551	54.7957	63.3487	51.3956	58.8025	54.5358	50.218	50.5499	40.758	40.5561	43.445	45.4538	57.6642	52.4566	39.5344	51.2473	34.1257	59.6002	37.3987	40.5994	38.9375
Cer (d18:1/23:1)	16.858	692.62	[M+CH3COO]-	21.1985	34.9637	37.6255	20.8755	22.3376	81.4121	38.3301	28.9292	28.9464	20.8667	19.0589	51.0353	24.6348	17.2885	41.9719	16.06	24.6888	46.5052	33.1636	28.8688	29.7662	52.289	25.4018	83.5015		22.2842	38.2452	42.6413	29.7007	32.2531	28.2706	22.9331	30.2282	17.0013	21.4403	22.2201	18.9806	28.7043	43.7124	17.9913	29.343	16.3245	21.744	19.2172	30.1069	14.1395
Cer (d18:2/24:1)	16.078	644.599	[M-H]-	51.5826	85.617	90.6111	69.6858	73.9216	144.65	109.716	61.4871	82.3571	65.0063	40.5545	94.8528	61.7849	43.7646	73.6704	48.0942	49.6321	94.8439	84.2249	70.2273	49.4863	76.5689	52.8598	110.679		61.5447	94.2204	80.6336	56.6017	117.211	73.8663	48.6451	72.8262	38.579	54.1223	59.5024	68.2369	61.9004	54.1299	36.8621	68.484	34.0285	61.142	36.1984	63.015	38.6305
Cer (d18:1/24:1)	16.617	646.614	[M-H]-	728.839	988.942	617.179	794.375	687.695	952.278	756.714	690.088	662.291	518.941	519.444	694.525	908.305	755.064	856.643	697.438	515.529	735.916	693.837	690.635	580.321	865.054	642.268	872.277		596.248	740.512	850.41	732.12	996.963	651.095	680.61	647.803	467.384	476.198	607.872	582.851	758.753	729.627	536.081	771.274	508.162	726.788	563.562	596.636	440.04
Cer (d18:1/25:1)	17.589	720.651	[M+CH3COO]-	174.861	252.095	210.469	207.802	176.585	278.288	163.336	159.798	191.634	125.555	109.345	177.062	204.624	178.878	214.779	145.283	119.882	175.613	131.584	139.23	145.184	152.69	129.003	189.353		118.874	189.211	228.745	166.188	246.515	151.571	162.373	154.767	94.133	100.468	133.273	149.386	176.232	185.694	127.418	175.461	125.935	176.824	123.24	155.099	97.488
Cer (d18:1/26:0)	18.406	676.661	[M-H]-	8.95696	17.513	11.9313	7.9458	14.367	8.9477	10.5246	10.471	12.3525	6.19733	4.81909	4.18336	10.5842	10.985	8.98736	6.15317	6.73665	3.01958	5.40895	6.77234	4.73775	7.12679	7.61178	6.30614		6.91846	12.0411	11.4646	9.54372	9.97344	8.7755	9.01827	8.37671	3.9976	4.22783	7.8253	8.88528	10.926	8.03614	2.70684	7.07762	3.49713	10.0173	6.40184	6.04226	3.88209
Cer (d18:1/18:1)	14.582	622.542	[M+CH3COO]-	97.0282	134.893	127.883	121.181	107.092	100.326	137.057	132.575	99.3839	72.4715	74.4412	98.2097	110.343	82.3287	66.0441	32.4691	102.122	85.995	92.0285	60.8873	52.9945	56.6081	62.0153	78.3762		109.569	104.454	139.244	109.046	163.003	109.65	154.346	182.087	87.1963	103.659	85.0043	85.306	75.4378	106.116	75.7854	48.2614	67.6633	70.3813	30.6816	68.6666	73.312
Cer (d18:1/24:0)	17.397	648.63	[M-H]-	63.8028	97.1511	66.7595	64.22	69.399	77.602	72.9768	73.707	61.8526	46.7838	47.6119	52.6305	72.742	75.0429	63.7266	52.7755	63.0968	48.07	60.4485	72.7088	46.0015	60.2442	53.7931	50.0584		47.4029	64.8487	78.0916	66.0694	76.6604	61.7406	48.2525	53.6548	38.1768	41.3323	51.9146	61.6292	58.0914	53.3819	40.4075	61.4286	41.0805	69.3703	39.0206	52.4987	31.8006
HexCer (d18:1/18:1)	13.991	724.573	[M-H]-	3.33583	4.18535	2.72895	3.70134	4.86728	2.15993	5.09914	3.5564	5.72993	4.91421	8.4063	2.32029	6.20694	3.73295	10.1626	8.01163	5.20181	1.91013	3.58992	6.35217	6.34864	7.55804	9.58882	2.5104		4.46413	4.0313	4.07468	4.50929	8.28876	5.61608	5.50145	3.05582	3.73957	3.83991	5.87464	9.55522	9.54597	2.60397	3.93036	6.1335	6.24246	9.91884	7.9312	3.90896	2.01906
HexCer (d18:1/24:0)	16.265	810.683	[M-H]-	95.323	113.407	50.0773	92.3219	127.867	48.8854	117.589	98.4062	62.1732	62.9949	114.616	54.0313	131.897	101.806	75.6177	75.2861	125.307	47.4328	84.506	97.8683	50.2994	86.7566	112.608	46.1068		73.8653	70.5548	81.5719	89.2253	101.486	66.4718	81.7351	51.0843	73.6561	60.8895	65.6888	75.1718	73.2887	62.1644	63.8172	73.1186	69.2759	72.6681	60.2485	53.1867	48.6546
HexCer (d18:1/23:0;O)	16.121	812.662	[M-H]-	44.868	32.995	15.8507	39.0667	9.45578	8.55287	14.0837	33.9233	4.45587	18.0092	28.063	20.3959	34.5597	50.4016	8.92297	5.98773	21.1544	12.2177	11.3275	6.14849	6.64587	13.8894	7.48732	26.9429		22.4744	15.3776	100.122	76.7906	35.1599	10.945	89.9356	63.3612	97.2642	36.2295	6.43346	11.1957	10.9284	89.6997	76.1853	7.38265	44.7297	8.68016	2.87211	7.54908	76.4201
HexCer (d18:1/25:1)	15.91	822.683	[M-H]-	97.4611	101.562	71.6422	115.456	124.694	103.666	112.745	74.8332	76.0449	84.7384	110.971	109.682	122.817	93.6484	108.94	103.323	119.065	104.92	116.338	106.726	75.2379	127.844	125.453	121.45		112.693	93.7138	101.087	100.205	142.614	91.7847	103.734	66.4576	79.7717	77.3726	76.4376	88.0682	103.563	88.7623	93.3478	104.194	95.7099	92.9783	81.0633	75.8741	63.0812
HexCer (d18:1/24:0;O)	15.977	826.678	[M-H]-	605.86	629.56	114.797	557.133	115.861	87.3417	83.68	546.818	53.7028	68.5068	227.27	72.4534	541.778	579.254	80.3306	67.2088	265.623	141.295	159.883	83.3215	51.2732	79.3469	87.6771	116.954		161.432	74.132	598.687	463.357	329.546	103.99	558.706	400.393	482.555	440.394	52.1304	40.5551	72.1935	569.218	450.23	99.7466	414.606	42.775	33.5241	43.1028	416.402
HexCer (d18:1/26:0)	17.112	838.714	[M-H]-	19.1051	22.7523	9.23124	17.3409	28.4839	8.15019	20.8509	21.2535	10.7687	10.9698	26.976	9.53666	24.6457	22.9142	11.2335	13.7549	30.6636	9.04513	16.5055	19.4928	8.78782	16.0737	23.3909	7.54811		17.1586	12.0316	15.4444	17.0142	18.9499	13.5958	18.3321	11.518	16.94	15.0796	12.5156	14.992	15.2132	12.967	12.9014	9.38875	14.1395	12.4033	11.1769	6.86195	11.0913
HexCer (d18:1/25:0;O)	16.384	840.693	[M-H]-	217.994	205.201	38.002	211.857	34.9059	23.3434	20.4175	170.85	14.9029	18.2006	74.0973	15.9102	182.383	200.27	23.0971	17.5761	88.623	43.9089	38.9281	19.4644	12.3056	21.2394	24.6876	30.2015		50.1154	19.4856	210.394	165.944	102.711	33.1442	232.577	141.441	176.596	163.626	11.024	10.1745	18.6	209.74	148.629	26.6167	147.292	11.9961	8.55158	10.4184	159.615
HexCer (d18:1/26:1;O)	16.037	852.693	[M-H]-	156.632	151.337	78.9836	172.323	77.7408	63.3922	60.2278	116.202	48.5789	62.2189	79.3695	77.1618	147.362	154.308	44.1257	57.3485	86.4006	98.3672	81.7156	59.0273	32.8287	74.9563	48.0157	88.1436		106.248	59.9892	152.792	121.414	111.67	52.0082	154.742	112.454	107.403	117.287	43.3381	41.7288	48.2745	163.538	128.741	48.1397	125.877	40.2748	34.291	30.4676	113.196
HexCer (d18:1/26:0;O)	16.848	854.709	[M-H]-	79.7548	68.3326	11.4005	65.6598	10.4658	5.64598	5.36882	60.5026	3.81441	4.82856	22.6275	4.62688	60.2486	76.8988	5.14255	4.76972	36.115	12.6462	13.8586	6.31446	3.42158	5.59451	7.24695	7.2543		16.7007	5.02367	66.0907	54.2087	29.8325	9.17108	75.148	48.2414	57.9798	56.3027	3.1366	2.73984	5.42503	76.2993	62.2018	5.8296	47.9932	3.06279	2.11462	2.2584	57.2879
HexCer (d18:1/24:1)	15.507	868.688	[M+CH3COO]-	69.5753	93.4751	22.0258	88.6385	80.5906	108.326	61.6927	37.2614	48.5651	53.5368	74.2873	96.9795	108.096	72.3765	74.4293	84.1572	95.7449	104.753	111.663	116.688	55.8866	93.0773	111.429	124.259		85.6093	61.975	67.1696	64.0734	105.587	67.497	71.6467	73.3276	60.4282	59.1799	71.4953	69.789	104.977	67.5479	72.0409	79.4608	71.8924	93.3001	85.5376	62.2179	65.4645
HexCer (d18:1/26:1)	16.317	896.72	[M+CH3COO]-	100.779	120.876	59.3189	116.424	147.695	69.3015	123.947	90.7413	74.1786	74.9635	137.786	74.2574	135.64	107.945	87.8583	92.6632	119.81	72.1133	92.7082	107.054	57.4941	112.889	120.782	63.1261		84.6938	80.0972	96.7477	99.2682	133.278	74.9866	103.913	61.9251	78.1195	66.8882	68.0864	73.9697	84.1745	82.5536	77.311	82.2383	86.5481	79.8801	75.4643	62.196	57.0331
HexCer (d18:0/25:0)	15.906	886.735	[M+CH3COO]-	0.642598	1.19963	0.546979	1.85828	1.45022	1.94393	1.12437	1.01025	1.22715	0.991874	2.36736	1.66521	2.10392	1.02775	2.33354	1.75882	1.26506	1.32766	1.58898	1.10734	1.5951	2.04925	0.791181	1.8318		0.977965	1.01393	1.01053	1.08874	1.23905	1.30146	1.862	0.698553	0.493419	0.559357	1.08588	0.671651	1.86959	0.748483	1.40197	1.07434	1.92923	1.76007	1.30921	1.11675	1.0709
HexCer (d18:1/25:0)	16.637	824.698	[M-H]-	31.9282	34.4483	19.1316	31.6164	46.8075	17.2339	30.372	30.2383	19.9117	18.5181	37.612	17.2262	37.7375	34.7055	22.3881	24.7023	55.2948	19.8957	30.8945	32.6116	18.802	26.0379	36.8261	16.4566		35.4555	21.2651	28.4635	32.6998	32.849	25.342	33.1856	19.9921	31.8762	25.8863	18.1356	23.2	26.3678	24.6069	27.2884	19.6105	24.4667	23.541	17.5763	13.6748	21.2866
AHexCer (d(O-16:0)16:1/25:0;O)	20.408	1050.89	[M-H]-	4.24885	4.45252	3.83428	5.28226	6.04522	5.16486	5.14829	3.67148	4.16666	4.53614	4.95133	5.75178	5.57093	4.45925	6.33999	5.46256	6.86133	6.27616	6.91706	6.78658	4.82425	8.13847	7.66535	7.04547		5.70765	5.24504	5.23804	5.13164	7.29211	5.48573	4.90649	3.21929	3.83874	3.70126	4.16354	4.96252	5.68834	4.59153	5.20344	5.996	4.81743	5.7948	4.81047	4.45181	3.47717
AHexCer (d(O-15:0)18:1/25:1;O)	20.063	1062.89	[M-H]-	14.4824	12.6442	9.95323	12.9626	9.38543	17.2037	9.80672	6.04251	13.883	11.3767	8.56823	8.35743	13.7594	14.0146	23.096	19.0159	6.46078	19.3313	15.5174	11.7492	13.5379	23.9614	14.395	21.6875		5.97386	12.9431	9.0431	11.2446	20.4258	8.34656	7.42646	8.17291	7.01799	5.90759	12.5178	12.6937	20.2309	10.8141	11.3621	17.1451	12.2429	19.3054	19.577	10.4946	7.09349
AHexCer (d(O-18:0)18:1/22:0;O)	19.809	1064.91	[M-H]-	11.5295	10.1381	7.92221	6.35071	13.2439	10.3254	4.81049	7.81919	4.42012	4.18302	2.32896	4.67306	13.4217	11.3852	11.8168	9.5154	8.79791	10.9043	11.6743	6.86324	6.90895	8.86132	9.88731	9.26811		12.2856	18.6261	23.6023	10.3458	8.98892	19.3316	11.6424	9.50508	13.4518	10.1942	9.36072	7.71094	12.5879	14.4273	9.69699	8.20592	7.77561	12.8264	11.8964	7.65544	21.5705
AHexCer (d(O-18:1)18:1/23:0;O)	19.606	1076.91	[M-H]-	13.2362	12.147	12.2157	12.5564	11.3182	18.4472	11.6527	8.34995	12.7663	9.61779	5.75522	14.4064	18.0939	13.3107	21.7545	16.6344	11.5668	19.2768	15.408	11.9032	13.4478	16.7376	13.0116	19.6597		15.7803	13.8734	15.3017	13.4154	17.6354	15.8466	15.0126	8.7024	11.054	9.53564	11.4977	11.7291	17.7859	15.3671	13.19	15.2028	12.0179	18.7071	15.0818	11.4562	10.2649
AHexCer (d(O-16:0)20:0/23:1;O)	21.387	1078.92	[M-H]-	4.01931	3.53258	2.93187	3.26946	3.03192	3.29044	1.37982	2.77831	2.44983	1.60177	0.914781	2.7287	5.68252	5.14012	5.34419	4.42141	3.46505	4.52645	3.62803	3.50112	3.25286	4.94583	3.14796	2.37267		5.40348	4.34725	4.63575	4.05949	4.4995	5.15336	4.67219	4.02781	6.12332	4.5225	3.89749	3.60841	5.17369	5.58381	3.65726	3.11976	3.32212	5.73528	4.52404	3.10819	5.86754
AHexCer (d(O-18:1)18:2/24:0;O)	20.292	1088.91	[M-H]-	17.5283	15.423	11.9826	18.2809	11.5809	25.5858	16.4706	10.0902	13.2429	12.4374	5.09729	21.8594	24.2972	16.0374	24.19	22.1426	8.49253	23.1272	17.0103	15.7611	15.2735	18.6	14.4516	24.561		14.3326	16.1373	18.749	10.6913	20.1283	13.2802	17.8391	7.77895	8.05764	7.98554	10.0833	13.0894	16.3526	16.8811	17.8386	20.9506	12.8604	15.8129	13.0749	17.1535	10.5422
AHexCer (d(O-18:1)18:1/24:0;O)	20.905	1090.92	[M-H]-	25.0523	24.5054	20.1835	21.7414	21.7838	30.4945	21.3866	18.1982	22.2794	18.5093	10.3102	23.949	36.875	27.6881	39.2305	30.6449	21.4262	30.4028	30.1933	24.99	23.4732	30.6644	24.7694	31.491		28.9751	26.8526	25.409	24.4237	30.5695	27.3584	27.4171	17.1139	20.7479	17.6564	25.2973	22.457	32.6118	26.9576	20.3243	22.9938	22.5598	28.7189	28.1444	18.4435	19.8739
AHexCer (d(O-18:0)18:1/24:0;O)	21.685	1092.94	[M-H]-	6.01302	3.87239	1.33453	2.82945	3.53925	5.76249	4.60652	3.20621	4.01235	1.08578	3.28429	1.53473	9.68262	7.14117	6.32875	7.57945	3.23856	5.22283	4.04262	2.23293	5.38708	9.07413	1.63722	6.3708		5.10208	4.32128	6.25917	4.89848	3.76971	5.1175	5.70275	4.84562	5.54665	5.39896	5.45671	5.76026	7.48617	6.26495	4.43805	6.29189	5.43264	8.53234	6.67713	5.42915	6.60073
AHexCer ((dO-18:1)21:0/22:1;O)	21.372	1104.94	[M-H]-	5.47382	5.55294	4.81855	5.20218	5.02727	6.77549	4.14596	3.88462	5.06823	3.72403	2.48038	5.68029	6.95173	6.29494	8.66339	6.05973	4.7436	6.30575	5.40215	4.93284	5.47914	6.91041	5.01653	6.14195		5.60418	5.66573	5.82142	5.61574	6.84981	6.25714	6.11097	4.02757	3.87893	4.04739	5.40821	4.93745	7.98359	6.15347	4.2421	4.85748	5.03125	7.07349	6.85383	4.42179	4.15608
SM (d18:1/16:0)	13.832	761.581	[M+CH3COO]-	108.917	75.5975	64.8786	86.4688	46.043	51.6419	70.1061	94.7762	58.7161	50.4518	49.497	33.0052	60.606	57.0654	58.4409	49.6519	58.3026	60.475	38.7803	35.3483	59.6788	66.5825	66.8648	52.7034		117.862	53.8983	100.081	70.5809	73.5923	95.9909	79.9429	170.103	85.4817	86.9534	97.0096	122.327	96.0447	139.987	154.176	144.075	89.349	121.981	122.779	75.3211	101.846
SM (d18:1/18:0)	14.195	789.613	[M+CH3COO]-	35.6668	26.2535	23.0331	30.5975	17.4619	22.2728	28.521	34.0774	22.8728	21.6225	18.3021	15.162	18.7046	18.0009	21.617	20.4148	19.2279	29.9704	11.8454	11.5705	21.5575	22.9916	25.2978	22.0805		46.2452	18.727	28.6048	20.9894	26.2821	27.6372	27.1331	58.8335	27.3934	31.7281	40.0707	44.7138	31.9218	40.8754	42.6094	46.69	31.6262	38.2228	37.4826	24.5313	27.0266
SM (d18:1/18:1)	13.865	787.597	[M+CH3COO]-	29.9617	23.4836	18.3201	26.9694	13.9295	12.1432	26.4223	31.6406	22.9789	18.9363	19.673	9.31638	19.8332	17.9294	19.0767	16.5186	19.9209	16.3639	10.4527	12.1709	17.4165	18.3994	20.1034	10.5413		45.7002	15.9544	26.2364	23.0644	26.1334	34.8385	33.9574	62.2829	27.2621	35.3203	35.0826	46.2771	29.038	36.8462	41.5134	43.7638	33.11	44.4499	36.6588	21.4343	25.5515
SM (d18:1/25:0)	16.927	887.722	[M+CH3COO]-	43.4968	30.51	31.8158	34.2775	23.8436	30.2648	34.0533	40.9308	23.079	21.3511	15.678	18.8195	21.5547	21.7547	19.4169	16.2139	28.3034	46.5171	22.386	15.1962	22.145	19.4797	23.8727	20.4785		69.593	24.6768	37.0957	26.5565	30.0284	40.6537	31.4731	55.333	35.8073	33.9042	37.2014	41.9846	33.9004	59.7853	69.2506	50.6621	39.4833	33.3819	36.2836	34.1726	44.398
SM (d18:1/26:0)	17.41	901.738	[M+CH3COO]-	34.3485	23.6378	18.106	25.6749	20.2512	17.1427	25.8272	31.4785	14.5425	14.6252	12.7423	11.0154	16.8066	17.9088	12.6556	11.8117	21.6068	8.8556	7.19268	10.1561	12.3294	12.8865	19.3311	4.54012		43.1249	14.5947	24.2671	18.0688	20.1918	25.1768	22.6222	35.3965	22.1286	21.6783	26.9762	28.3699	24.8786	38.4396	38.1226	26.4812	23.0474	21.4459	23.0657	19.1674	23.4196
SM (d18:1/16:1)	13.21	759.566	[M+CH3COO]-	7.17715	5.31476	4.18165	6.58777	2.50702	3.52617	3.90447	6.24059	3.68527	3.03149	4.18458	2.04627	4.62547	4.2535	2.89326	2.98989	5.35557	5.18677	2.28069	2.64182	3.28264	3.96981	3.83936	3.41161		6.88345	3.60833	5.99812	5.67247	4.75495	7.94509	5.98866	12.1412	6.63841	8.66761	6.88092	7.29719	4.48791	10.0177	12.6133	9.6277	7.94912	10.9655	7.10025	5.33758	7.86055
SM (d18:1/24:1)	15.42	871.691	[M+CH3COO]-	10.8414	9.59067	6.74379	9.24367	5.53962	10.9079	10.2708	10.9777	6.92623	6.87012	4.21245	6.54749	5.56502	5.99693	8.31163	6.15799	5.74409	12.2485	5.42274	3.97619	6.68532	7.13183	7.57032	9.20962		12.6966	6.19821	7.3933	5.34045	8.69635	8.40266	6.70712	15.4188	8.1911	9.2283	10.1281	12.794	8.74293	12.5676	12.2403	14.8194	8.1148	9.04536	13.7479	8.36164	6.14933
SM (d18:1/25:1)	16	885.707	[M+CH3COO]-	7.94895	5.21793	5.29267	4.85096	3.257	7.27343	9.9184	5.58506	6.7666	3.40685	2.33598	3.42516	4.45795	4.15365	3.64741	4.57451	2.67366	9.93555	3.28888	3.79337	6.72256	6.23734	5.45885	4.92388		10.3371	6.98982	3.10905	2.37922	3.60641	5.94888	2.75829	6.2094	2.74429	3.40099	8.83015	10.1625	7.94942	4.74773	5.3646	14.1354	3.56622	9.92991	9.95874	9.54507	4.45641
LPG 16:0	7.744	483.273	[M-H]-	0.922098	1.72799	0.960814	1.09066	1.69586	1.54624	0.762133	1.03964	1.51717	0.974061	2.75926	1.58854	1.37077	3.22965	4.6632	2.30431	1.76979	1.11394	0.741397	1.97573	1.28541	2.23593	1.80169	1.36907		0.73089	1.22353	0.905988	1.73387	1.82775	1.81956	1.41846	0.703313	0.800055	1.23847	1.73255	1.60085	2.52953	0.931035	0.740127	3.92693	1.58422	3.07807	2.0609	1.08727	0.589967
LPG 18:1	8.227	509.289	[M-H]-	11.2744	28.5417	13.4164	13.0111	19.0872	20.1757	7.42545	10.7515	15.4323	9.35877	25.5743	14.439	22.8175	40.298	74.1735	32.1299	16.3331	10.37	12.1798	25.5632	24.3641	29.3999	22.3289	15.0889		9.23136	22.8778	13.8641	27.9279	31.8766	24.7669	17.1985	5.70253	8.13019	15.4931	23.2539	17.5645	29.6135	13.5537	11.6269	61.7954	32.9203	40.8692	26.5789	22.8326	7.17013
LPG 18:2	7.414	507.273	[M-H]-	1.21002	1.38817	1.13255	2.12544	1.96558	2.85566	0.78091	0.70595	1.20699	1.38971	2.69061	1.78484	1.23663	2.56671	5.04626	3.76186	2.71256	2.11569	0.930349	1.59436	1.33977	3.86523	1.99065	2.39638		0.50692	0.999433	0.761877	2.24893	3.79425	1.49382	0.975897	0.402335	0.861244	1.42976	2.36359	1.01222	1.83808	0.878079	0.823331	5.04457	4.3551	3.02409	1.63344	0.720268	0.730385
LPG 20:4	7.503	531.273	[M-H]-	1.57341	1.7064	1.9268	2.69068	3.23391	3.66267	0.763894	0.873224	2.43678	1.33422	3.90697	2.01247	2.25902	3.62836	16.2167	5.48313	3.84887	2.78374	1.19714	3.07966	3.99931	4.56307	5.16824	4.14937		1.2108	2.01797	1.68047	2.71516	5.41577	3.3918	2.11843	0.540715	1.08836	0.797326	2.21881	1.55135	6.06435	2.76272	1.93841	8.24258	4.17879	5.33039	4.36927	1.23144	1.44336
LPG 22:6	7.548	555.273	[M-H]-	1.35969	1.42561	1.78204	3.20744	1.69821	1.95542	0.638329	0.813091	1.30633	0.906044	2.61008	1.0851	1.68202	2.51636	6.09438	3.14961	2.50044	1.3655	1.22573	1.33633	2.5778	4.3193	2.13794	1.81839		0.89476	1.39949	1.26455	1.90762	2.28137	1.91448	1.68294	0.57868	1.08816	1.08213	1.10024	0.730526	3.00995	1.63888	1.62815	3.91434	1.84153	2.82444	2.52564	1.22074	1.4761
LPG 20:3	8.028	533.289	[M-H]-	0.487749	1.01556	0.753455	0.921658	2.39748	0.468488	0.584788	0.637511	1.40297	0.708446	4.08106	0.651712	0.706156	0.909039	3.87721	1.96671	2.42824	0.528794	0.377343	1.02706	0.779452	1.81737	2.44406	0.686576		0.350701	0.59531	0.517845	1.49435	1.54077	0.857665	0.785945	0.456219	0.551271	0.786044	1.12526	0.788808	1.537	0.559306	0.613882	3.71427	1.54073	2.19247	1.35512	0.633719	0.449593
LPI 16:0	7.82	571.289	[M-H]-	18.3441	10.9044	9.18402	19.5743	22.1951	23.6804	19.4663	9.66656	19.2249	13.2447	26.6437	27.581	27.8873	19.97	30.8509	20.473	22.8669	22.3614	18.9388	18.3262	16.9434	21.4627	32.6927	27.517		11.0376	9.85416	15.8418	19.8606	37.8137	18.918	17.2513	9.31316	12.4165	12.8015	17.7907	12.2905	27.6734	20.5389	21.0593	30.5298	31.8852	36.5643	21.2084	13.2307	13.4632
LPI 18:0	8.849	599.32	[M-H]-	243.113	238.816	187.882	232.373	293.113	302.345	203.623	178.148	241.453	146.803	278.773	298.467	411.93	293.728	402.058	298.916	283.686	255.665	304.213	349.652	279.143	247.691	392.127	255.926		117.882	173.016	263.495	320.578	357.85	270.11	177.688	122.396	139.611	136.646	202.353	147.127	316.027	273.16	318.807	443.552	301.894	331.298	229.058	257.906	169.422
LPI 18:1	8.17	597.304	[M-H]-	11.9722	6.40539	5.4923	10.1292	10.0123	24.7901	12.2392	6.09406	10.5082	8.91732	8.9147	26.9041	29.4605	15.9565	24.2647	17.9001	8.60191	21.4379	15.2422	19.698	13.5131	12.9134	19.3488	22.8933		5.89217	6.40057	8.64526	12.7047	17.7753	11.0939	8.05066	5.68538	4.75247	3.61032	8.47015	6.89647	15.8191	16.3591	13.4997	25.3056	15.9718	19.6998	11.1744	12.0139	5.86978
LPI 20:4	7.247	619.289	[M-H]-	15.6998	6.39793	7.1629	14.875	8.65873	31.9411	9.01841	1.79963	7.88078	5.42428	1.54898	15.0829	29.8412	14.3756	21.5414	17.6279	7.1068	26.6055	18.8246	10.9285	10.2076	14.1799	13.6506	28.9966		6.19241	3.08836	9.11683	9.58427	15.1895	9.80893	8.21488	2.63559	2.68519	1.72494	5.25932	2.98971	16.006	17.9356	15.017	15.9276	9.73007	14.3722	14.707	6.0589	7.36107
LPS 18:1	7.883	522.284	[M-H]-	47.607	54.3284	43.4356	80.3474	68.9488	61.7199	74.4033	54.4931	106.667	73.2956	144.367	88.2593	82.2294	66.7998	113.303	129.992	76.5773	51.1226	47.82	81.6811	61.8832	117.042	120.996	86.3413		51.1084	46.207	69.0601	68.9389	130.618	66.9433	87.0447	54.5066	77.7085	78.7396	107.428	79.8708	137.063	60.6466	67.7913	121.612	89.236	135.682	131.196	66.1136	47.0643
LPS 22:5	7.938	570.284	[M-H]-	13.8228	8.41488	13.9997	25.4001	24.4309	19.5748	11.8584	1.7692	2.16974	9.60618	14.9923	11.2114	15.7985	15.5441	17.0791	29.2128	31.0229	16.7496	7.55566	1.90774	3.29775	30.0993	45.0653	25.3552		3.31834	2.14675	2.64428	10.7144	37.6787	16.9911	19.1779	7.53104	2.1441	4.312	7.82117	10.5746	50.8512	14.8314	13.8502	18.8173	23.9156	51.6712	34.4404	5.48822	17.4182
LPS 22:6	7.321	568.268	[M-H]-	158.048	74.7321	121.26	300.822	150.614	264.14	78.2901	47.6138	76.9905	92.2773	85.8284	114.345	151.523	105.975	154.205	279.678	195.912	192.196	95.2353	67.8684	98.2131	534.207	345.355	411.341		107.486	59.4159	124.542	148.435	208.387	143.847	200.498	55.2708	86.7233	112.67	68.6899	76.9618	473.558	138.673	135.792	159.658	231.986	513.689	469.09	87.3703	215.423
LPS-N (FA 18:1)18:0	10.842	788.545	[M-H]-	1788.57	1999.09	1429.34	2021	2223.55	2014.04	2402.57	1607.68	2670.92	1651.73	3128.62	2195.22	2576.16	1970.58	3409.9	3223.43	1844.02	1479.11	1561.25	2211.07	2218.28	3319.3	2960	2208.42		1578.19	1691.22	1890.09	2055.64	3300.75	1947.35	1976.36	1355.73	1436.44	1468.08	2401.72	2364.61	3504.09	1594.98	1484.52	2877.41	2394.65	3531.74	3159.76	1994.83	943.442
LPS 18:0	8.63	524.299	[M-H]-	88.2951	74.7851	87.891	116.836	164.29	154.086	156.332	108.778	164.122	135.781	213.122	161.892	82.0761	81.6361	107.539	153.764	141.428	104.856	70.7579	64.9221	80.8204	208.791	167.329	158.785		192.854	203.687	169.82	137.999	279.661	170.626	226.817	161.066	162.848	199.456	181.65	157.684	268.274	137.421	121.217	158.444	189.424	227.695	190.596	110.118	110.095
LPS 22:4	7.912	572.299	[M-H]-	20.0931	14.9334	19.7897	46.4668	27.8794	25.4673	23.5156	10.2375	17.8567	24.5285	21.0479	25.1045	35.1138	18.0859	23.8178	42.9278	28.2494	21.2739	13.4721	8.95401	11.7863	48.7445	31.3951	24.1181		14.8345	8.38689	18.7035	20.0023	34.7934	17.761	31.4661	3.92315	16.2215	14.6991	10.5753	11.8583	45.4007	18.4841	18.0814	19.8037	24.8051	54.3964	40.1963	13.1737	21.8033
LPS-N (FA 16:0)18:0	10.683	762.529	[M-H]-	171.381	159.861	100.653	221.002	213.394	223.007	224.493	110.997	222.023	154.161	235.381	252.053	240.8	144.583	337.548	353.297	163.037	220.621	193.94	199.034	269.233	347.367	389.311	245.327		102.585	135.064	157.584	133.563	290.122	143.205	127.902	97.8457	94.9273	83.6147	218.221	215.503	402.567	149.109	188.22	273.068	191.033	324.617	299.994	234.113	73.8272
PC (14:0/16:0)	13.664	764.545	[M+CH3COO]-	122.053	104.85	119.217	113.26	129.33	129.028	118.464	104.399	85.4782	80.9946	60.3712	105.213	124.915	107.266	79.9662	70.7455	101.484	121.141	152.009	93.9936	75.9244	108.857	99.5624	158.107		118.578	101.634	133.702	112.067	143.073	97.4234	124.576	106.768	73.3057	78.1688	61.3061	63.2734	120.852	178.265	205.01	123.216	91.8969	70.9719	79.7773	88.1452	98.6283
PC (16:0/16:1)	14.135	790.56	[M+CH3COO]-	163.542	158.413	154.922	148.15	158.12	235.791	184.289	153.004	133.238	115.97	106.166	196.549	194.444	154.274	128.885	94.8125	148.156	233.451	190.512	141.71	107.411	141.569	138.787	281.33		151.387	144.36	176.868	150.114	219.061	142.593	165.683	166.689	118.949	133.275	108.529	106.136	143.096	207.677	274.915	160.456	145.029	120.817	105.689	120.144	124.021
PC (16:0/26:1)	18.887	930.717	[M+CH3COO]-	92.1789	90.8611	88.664	88.6543	102.209	83.7434	100.468	85.2802	83.3699	65.2518	58.6193	70.0462	106.921	102.089	83.6667	67.3602	111.973	83.0442	107.264	96.3542	75.6805	89.9045	91.3524	70.8393		83.9001	81.5856	68.9928	83.2267	96.2748	84.3954	91.6408	89.588	57.448	65.2488	62.783	62.8187	93.6599	110.316	107.044	85.1732	66.5302	80.5745	63.2716	59.9783	39.1704
PC (18:1/26:1)	18.138	956.732	[M+CH3COO]-	265.827	284.473	269.554	264.901	275.733	314.689	277.925	226.044	242.316	178.942	157.232	238.084	326.117	293.274	272.559	206.858	245.73	264.722	281.616	271.726	226.494	275.4	276.96	249.063		237.914	187.559	200.426	217.29	292.037	206.102	273.263	195.687	132.532	156.684	156.964	161.885	307.922	268.031	289.24	281.158	161.857	223.12	248.362	139.859	104.247
PC (18:1/28:1)	19.397	984.764	[M+CH3COO]-	77.7249	102.632	87.6367	95.674	118.659	93.8217	94.6522	81.2606	95.0165	53.5843	68.4942	98.6218	118.957	105.945	117.29	77.7008	122.166	105.938	115.332	127.019	99.921	98.5516	98.6112	81.676		90.7828	54.7463	68.1293	74.7025	116.34	83.1582	98.8768	72.7024	39.3644	58.3852	57.7506	59.1559	102.122	95.1199	118.142	92.2191	79.2739	96.7186	112.757	44.4315	43.5935
PC (18:0/16:1)	14.286	818.592	[M+CH3COO]-	95.0453	95.8838	89.2829	93.6823	99.1959	108.917	98.4954	97.5121	75.641	66.303	53.1292	57.2347	91.9471	92.9026	63.4877	56.654	64.7313	78.7782	77.9708	66.379	43.6393	71.2968	76.421	137.426		104.207	79.1726	100.576	77.6119	111.358	70.8922	99.3586	113.002	63.8031	77.0645	54.8498	58.5558	87.4311	104.501	104.386	82.1073	62.4754	64.344	62.9695	50.6334	72.0189
PC (16:0/20:4)	13.966	840.576	[M+CH3COO]-	141.269	118.924	117.176	157.514	121.777	186.95	151.189	109.101	117.912	125.118	108.246	196.065	203.905	129.918	131.556	119.439	144.342	194.61	162.063	131.039	97.7914	165.619	123.107	220.979		163.98	143.209	228.82	157.563	177.926	153.788	218.61	144.961	131.684	100.064	80.0918	114.511	189.683	205.562	452.141	197.206	143.536	178.965	170.489	173.336	185.175
PC (14:0/16:1)	12.441	762.529	[M+CH3COO]-	500.075	444.192	291.745	575.014	512.932	634.438	556.56	299.468	446.285	370.051	422.65	671.758	794.729	464.029	630.125	615.962	522.565	810.224	774.757	560.401	554.482	842.629	857.963	788.736		324.129	365.16	438.742	376.719	727.554	374.822	436.894	291.725	241.717	196.385	469.672	399.333	939.686	640.035	1254.68	788.304	466.828	716.766	734.771	669.548	298.975
PC (16:0/16:0)	14.12	792.576	[M+CH3COO]-	60.0993	53.54	60.5976	57.6135	55.5114	74.6868	64.1582	54.636	47.0964	42.2531	30.5812	63.4514	60.7456	59.2457	33.0796	31.0788	51.0322	81.9219	76.5698	46.0206	34.2004	52.0181	40.4615	92.0555		65.9312	52.5959	65.9407	51.3153	71.5751	48.5879	69.5474	67.255	41.9563	44.9069	32.3228	33.6844	55.712	90.8191	114.277	53.5538	47.4628	38.6115	39.8499	42.0752	58.4855
PC (18:0/18:2)	13.115	844.607	[M+CH3COO]-	105.634	120.716	124.519	104.807	100.53	118.43	103.603	101.978	105.17	78.7109	83.7373	101.994	139.406	139.012	117.067	91.9349	132.205	130.207	132.603	133.669	103.764	132.3	101.488	165.88		134.595	131.636	138.536	137.724	187.506	141.885	153.95	124.161	85.5971	104.166	97.0802	92.1787	174.918	218.754	273.232	184.291	157.565	163.975	141.532	147.35	132.461
PC (O-16:0/18:1)	15.209	804.612	[M+CH3COO]-	6.25851	11.2648	5.65941	8.51314	7.80455	5.5659	5.07498	5.0076	3.75305	2.80727	5.1702	4.80372	15.5461	7.97171	6.63369	5.23691	8.23983	4.99406	8.3066	11.5437	4.89737	9.50853	6.88277	6.14444		1.96258	4.98583	8.03539	7.40579	10.45	5.31407	4.95217	2.40667	1.92092	1.90285	3.66451	3.06505	7.64977	9.06934	11.4945	12.7877	7.09993	10.0075	7.83035	12.2733	4.09149
PC (16:0/18:0)	15.022	820.607	[M+CH3COO]-	16.7011	11.3963	16.6048	15.7063	15.7248	19.7851	17.9038	14.4403	11.7684	11.2846	5.76841	18.9894	16.5888	16.4059	8.71203	7.31136	14.8354	24.2407	26.1404	9.96286	10.0177	11.8701	9.97549	27.0003		19.441	12.157	17.1066	13.6539	17.0266	12.3076	19.6336	17.6322	11.7349	12.5524	6.98817	6.98648	18.115	29.3253	35.5962	14.2868	10.1099	9.43205	8.16428	11.339	18.5191
PC (16:1/16:1)	14.131	788.545	[M+CH3COO]-	5129.25	5519.25	4221.45	5298.26	5346.46	5775.64	6069.31	4328.31	5463.73	3999.25	5516.83	5839.43	7921.39	5846.38	6227.81	5515.72	5829	5319.02	6073.65	5893.97	4425.39	7731.01	6344.1	7002.39		4781.66	4618.28	5127.8	5636.43	8200.31	5144.83	6631.48	4038.42	3571.12	3455.35	5079.26	4285.84	8040.83	6864.47	9694.04	8167.78	5729.99	7682.04	7584.52	5577.23	3800.48
PC (18:0/18:1)	15.149	846.623	[M+CH3COO]-	50.3821	50.8985	46.3105	55.42	53.9876	67.2549	57.8113	46.7104	42.6321	41.1178	34.1871	62.0799	57.932	52.3498	42.9547	38.3129	50.1048	65.6184	63.6601	44.6902	35.8425	57.8911	47.016	79.0032		56.0808	44.3774	50.6584	47.7568	58.9985	42.4726	55.6746	55.7764	38.3555	45.2143	29.522	33.5061	56.088	71.8397	92.5956	55.2898	35.8163	40.4131	36.4515	39.8488	38.2753
PC (18:0/20:4)	12.977	868.607	[M+CH3COO]-	54.9511	46.4741	60.6187	62.3279	51.7013	75.1987	58.613	36.4951	51.2422	50.4677	46.2289	69.0441	82.2244	53.8106	57.5093	57.0934	60.8232	76.8684	72.9486	55.6711	49.9962	86.3313	50.9395	92.8804		68.2764	55.6797	116.276	63.2523	96.4483	76.6904	86.2804	55.57	58.2873	44.2934	34.8804	54.6392	90.5289	83.9244	239.138	93.8959	78.1309	102.68	85.9798	74.8903	97.8242
PE (O-16:1/16:1)	14.494	672.497	[M-H]-	131.917	136.028	126.838	118.438	143.338	191.58	183.717	104.437	149.986	102.526	200.548	279.602	224.33	138.41	208.119	121.346	226.508	255.221	217.365	201.329	182.506	158.741	149.86	207.413		102.379	92.5782	121.806	120.433	236.224	109.244	144.353	73.3171	89.59	94.4065	90.9247	105.479	131.094	119.01	330.798	137.432	211.536	138.343	126.526	142.538	67.6556
PE (O-18:2/16:1)	14.567	698.513	[M-H]-	452.039	569.092	444.256	539.092	476.776	900.099	583.041	420.259	439.502	465.838	494.267	824.23	642.687	616.371	577.89	428.68	610.208	866.135	634.524	621.331	471.646	562.867	507.311	1018.12		412.737	361.647	472.234	405.574	654.651	396.333	450.786	287.798	349.425	347.758	240.045	351.034	407.6	453.573	889.276	461.945	534.646	385.974	319.513	414.668	274.863
PE (O-16:1/18:1)	15.036	700.529	[M-H]-	932.614	1046.05	732.546	832.909	1123.88	1079.96	1113.49	777.437	1038.67	733.233	1129.62	1036.98	1403.2	1088.46	1343.63	1029.77	1164.91	995.848	1190.98	1298.12	993.52	1299.84	1388.73	1370.62		908.381	813.042	743.283	937.911	1592.13	888.036	1110.64	662.874	702.954	790.048	785.026	796.523	1407.41	977.024	1649.3	1315.39	1246	1037.23	1112.45	902.566	568.473
PE (16:1/18:1)	14.369	714.508	[M-H]-	81.6432	87.281	64.3218	94.9889	66.7873	159.178	96.3436	71.8659	62.8474	68.6798	71.8154	173.599	117.16	91.5229	81.4636	81.5689	74.4326	178.078	101.01	98.7752	62.9494	99.7222	65.7601	165.266		52.4969	59.8488	82.2488	78.3132	116.349	74.5545	66.4461	60.7196	61.1295	71.8589	67.7492	57.1549	69.9505	83.5038	159.048	85.0815	96.0961	89.3338	60.1451	71.9343	54.6495
PE (16:0/18:1)	14.574	716.524	[M-H]-	824.138	870.484	841.131	951.302	840.504	1251.36	877.353	761.705	563.829	748.893	553.283	1004.08	906.88	1069.96	660.267	608.031	843.717	1168.05	1042.33	748.349	594.867	878.191	706.863	1472.38		983.347	626.135	852.749	675.123	988.333	673.815	869.07	826.869	598.968	731.462	449.04	528.216	834.939	1036.7	1312.81	694.256	691.671	528.91	472.245	537.136	558.634
PE (O-16:1/20:4)	14.59	722.513	[M-H]-	792.301	676.611	793.515	701.307	872.973	617.02	1071.23	658.706	783.807	578.891	801.068	525.081	1092.94	780.127	761.264	453.988	1045.9	516.443	932.783	622.953	645.462	575.814	893.695	629.319		741.52	516.851	600.358	509.009	905.832	561.066	750.974	664.789	493.358	489.919	429.943	500.507	656.34	757.037	989.028	531.22	675.975	526.087	374.457	490.136	429.442
PE (O-18:2/18:1)	15.001	726.544	[M-H]-	1212.95	1442.61	921.187	1307.45	1315.9	1756.92	1245.43	1044.13	1046.17	1049.71	1161.2	1767.25	1770.53	1605.23	1547.51	1342.27	1529.62	1743.26	1714.48	1878.77	1221.75	1812.11	1655.63	2157.53		1214.48	1078	1064.14	1292.6	1728.86	1116.34	1348.71	750.737	843.675	874.792	811.85	933.954	1564.11	1431.1	2466.87	1737.33	1278.12	1338.21	1271.77	1263.5	775.623
PE (O-16:1/20:1)	15.471	728.56	[M-H]-	333.785	419.153	403.752	272.672	386.341	462.227	426.966	406.224	350.549	262.509	201.299	309.266	287.89	394.73	372.658	220.392	356.747	364.583	451.062	397.203	315.574	341.681	392.186	584.773		429.344	331.982	266.273	286.396	380.637	337.56	344.841	351.003	237.386	310.887	256.724	271.578	465.993	371.226	377.797	299.6	219.119	276.185	277.917	232.536	255.807
PE (16:0/20:4)	14.346	738.508	[M-H]-	228.309	187.375	174.743	195.95	151.406	184.687	230.873	173.881	160.719	131.856	152.556	196.76	300.382	197.296	154.174	136.422	183.636	207.572	266.607	173.421	134.135	161.705	132.425	164.978		139.923	141.862	175.293	163.291	252.333	180.018	193.356	173.401	118.299	114.606	152.754	122.703	169.169	203.923	335.528	164.793	170.786	186.762	117.806	165.592	121.552
PE (18:1/18:2)	14.343	740.524	[M-H]-	129.087	125.978	101.877	146.425	101.997	204.712	130.848	103.217	75.9615	118.23	97.8986	277.613	166.593	137.127	102.31	117.248	169.751	311.128	227.482	157.309	101.034	172.565	101.444	241.438		87.2309	74.9635	104.975	121.974	144.404	83.7787	105.812	78.4644	71.3632	94.3293	73.3786	67.4331	94.8803	129.852	276.524	131.146	118.569	87.5372	77.175	94.8675	73.8206
PE (18:1/18:1)	14.428	742.539	[M-H]-	615.403	654.505	468.726	627.519	605.374	1076.1	666.899	501.087	484.385	510.342	400.834	682.684	685.449	826.835	641.538	631.229	392.946	754.757	627.715	661.108	437.856	881.708	647.361	1447.18		694.6	495.344	563.737	518.375	701.652	462.532	574.908	422.234	414.29	465.641	395.142	424.202	744.55	636.681	846.552	716.35	483.008	473.244	564.803	451.072	387.056
PE (O-16:1/22:6)	14.56	746.513	[M-H]-	1751.84	1537.62	1798.13	1888.25	1579.24	2187.35	1678.79	1446.02	1005.86	1214.89	993.361	1783.37	2094.98	1853.66	1067.84	831.603	1978.99	2271.19	2739.92	1337.46	1228.17	1520.9	1425.05	2574.07		1675.08	1144.7	1934.17	1449.9	1893.26	1462.22	1875.1	1370.82	1173.81	1197.11	680.762	803.993	1523.47	2354.29	3611.51	1428.18	1315.65	927.859	922.406	1281.75	1560.63
PE (O-18:2/20:4)	14.524	748.529	[M-H]-	1563.73	1527.16	1141.05	1785.8	1949.03	1357.44	1638.5	1274.77	1687.05	1140.67	1713.84	1006.74	1931.66	1801.31	1863.13	1672.72	1617.31	1131.41	1494.21	1818.35	1295.61	2104.18	1709.28	1786.47		1225.39	1415.43	1493.15	1564.97	2381.69	1519.3	1730.26	1157.58	1120.01	1176.76	1115.93	1196.4	1932.62	1834.32	2587.2	1915.66	1717.18	1823.18	1484.39	1522.34	1140.49
PE (O-18:2/20:1)	15.738	754.576	[M-H]-	184.15	207.472	236.345	166.672	182.348	375.974	227.951	158.153	221.369	149.474	103.948	278.495	212.923	207.368	315.621	189.713	180.355	324.091	319.086	288.722	278.551	276.997	226.198	366.013		201.895	221.538	129.958	133.866	249.519	236.895	165.087	164.667	83.3492	107.22	183.232	186.87	346.732	240.734	278.047	271.363	161.168	300.437	274.806	251.039	106.45
PE (O-18:1/20:1)	16.17	756.591	[M-H]-	115.147	129.654	170.788	104.29	123.174	229.457	170.925	93.9632	186.282	109.341	80.0767	166.046	196.985	137.182	315.436	187.582	130.105	229.735	258.561	237.318	261.596	288.493	215.891	260.875		160.75	168.292	77.8402	104.003	230.647	207.859	125.241	100.24	41.099	60.1091	189.341	161.437	451.655	190.72	182.596	249.621	121.046	273.013	289.872	205.818	64.9863
PE (16:0/22:6)	14.331	762.508	[M-H]-	927.073	799.884	711.042	839.801	645.782	992.403	763.673	651.404	487.123	481.145	453.25	866.85	1086.48	914.989	605.964	538.571	788.612	1057.8	1182.57	772.139	595.748	794.735	648.377	1060.64		624.219	606.663	867.163	813.688	1017.35	754.139	817.704	516.015	486.426	504.84	455.361	418.682	904.228	1167.53	1822.77	995.039	722.322	742.081	662.386	856.843	725.989
PE (18:1/20:4)	14.49	764.524	[M-H]-	873.148	796.577	580.93	638.439	692.672	812.873	716.354	629.69	489.049	457.263	593.142	995.566	973.377	850.473	616.022	508.224	1065.68	1155.22	1191.92	925.75	607.245	677.283	587.822	915.625		496.17	549.248	737.714	641.735	1086.01	594.923	690.527	583.909	443.145	492.778	505.718	412.729	636.572	1037.85	2002.82	648.552	804.634	591.772	481.461	754.019	532.258
PE (18:0/20:4)	14.794	766.539	[M-H]-	892.394	668.772	696.331	766.134	649.178	906.501	893.911	652.134	622.849	486.388	451.833	909.956	1039.86	746.903	503.86	415.965	677.984	964.322	915.245	503.634	448.146	495.483	439.623	891.847		610.047	533.622	600.142	578.829	959.525	554.547	797.926	710.782	372.635	375.541	393.685	330.636	629.251	926.488	1213.01	593.617	431.403	462.611	351.767	523.634	470.685
PE (O-18:2/22:6)	14.487	772.529	[M-H]-	662.93	526.813	451.105	780.094	616.703	1190.3	477.175	487.267	451.4	432.761	388.076	740.764	409.597	430.427	436.379	451.187	746.342	1029.89	634.162	511.48	407.624	738.655	493.781	1508.18		467.642	494.301	593.13	692.642	705.068	617.979	663.923	445.983	473.549	480.677	284.781	351.094	668.448	1013.83	1319.28	673.758	498.16	473.35	421.323	599.37	661.649
PE (O-18:1/22:6)	15.12	774.544	[M-H]-	977.224	791.496	826.709	838.216	678.218	1189.85	781.906	652.656	450.726	457.633	321.842	907.962	984.822	1000.22	464.37	313.058	946.168	1499.76	1547.99	733.088	539.602	775.367	646.995	1465.3		796.395	621.057	825.445	849.288	894.95	710.213	878.704	569.053	478.524	581.08	320.69	290.899	786.12	1486.7	2013.29	714.295	537.833	468.983	453.27	616.367	852.664
PE (O-18:2/22:4)	15.169	776.56	[M-H]-	215.853	236.369	217.334	340.447	297.314	140.653	146.876	100.45	366.084	353.77	398.498	460.615	337.947	142.783	618.12	345.955	235.849	352.993	251.285	315.584	281.824	516.627	297.774	296.793		127.035	201.34	148.129	134.788	380.662	151.143	189.53	301.276	211.652	124.28	295.032	282.159	559.562	269.73	608.978	559.892	529.097	559.983	269.056	644.412	157.38
PE (O-18:1/22:4)	15.727	778.576	[M-H]-	349.782	354.789	631.909	254.021	253.722	341.801	508.298	174.665	424.854	176.007	244.276	515.235	449.252	346.767	385.672	261.274	436.612	622.047	614.122	330.737	328.116	419.731	211.137	286.859		189.494	362.986	391.02	322.886	563.108	226.116	293.471	235.39	218.708	236.994	230.396	122.182	592.03	385.852	542.15	374.23	244.772	299.863	296.341	313.611	325.367
PE (O-18:2/22:1)	16.426	782.607	[M-H]-	73.3539	72.0156	113.91	71.7396	81.8449	213.849	82.2338	44.2983	115.239	68.0409	42.5451	130.387	108.164	76.3568	208.357	124.249	63.9327	205.012	131.948	115.374	157.501	178.448	132.213	223.858		97.5304	123.228	61.3763	67.0019	160.51	129.726	79.569	73.6367	36.896	42.2428	94.5937	89.2008	260.134	137.719	145.766	155.009	101.727	161.274	166.217	136.547	48.4804
PE (O-18:1/22:1)	16.994	784.623	[M-H]-	50.3587	46.642	58.0544	41.4224	46.0691	85.2972	51.6261	37.2105	56.5847	38.9745	29.0909	65.5578	70.9256	61.0839	93.7822	69.7218	47.957	106.15	76.895	70.8937	91.2373	93.9541	80.1926	98.4812		65.6425	61.4217	37.9188	43.0266	87.9148	63.8967	62.4206	59.7639	28.4192	36.206	73.7649	56.3534	173.602	106.746	105.622	86.0442	72.1005	91.2656	100.891	56.1098	38.652
PE (18:1/22:6)	14.264	788.524	[M-H]-	514.181	381.837	349.235	441.839	312.847	669.906	349.215	284.971	231.279	236.079	205.75	637.931	504.745	406.589	323.372	291.751	459.039	939.384	722.971	426.465	354.064	485.663	317.214	815.355		271.14	300.803	444.12	394.782	501.671	310.484	336.856	241.854	223.187	224.976	188.794	172.467	401.654	644.364	1196.77	454.283	358.874	304.392	287.262	434.934	372.069
PE (18:0/22:6)	14.678	790.539	[M-H]-	2097.18	1416.81	1400.62	1694.33	1439.08	2503.25	1486.94	1332.82	953.564	894.94	678.362	1730.76	1793.68	2080.98	1193.66	1056.12	1561.19	2599.06	2662.45	1386.71	1162.08	1785.94	1423.28	3353.03		1423.25	1266.44	1818.09	1575.7	1995.69	1209.29	1620.34	996.67	893.948	953.85	666.434	591.19	1973.74	2997.28	4110.49	2056.59	1162.63	1106.07	1292.83	1470.12	1649.82
PE (18:0/22:5)	14.327	792.555	[M-H]-	120.385	66.2682	96.7939	58.6597	88.8538	38.6988	68.3897	67.9963	46.6692	31.9955	41.4767	44.9587	108.8	111.465	49.4798	24.7803	102.917	47.6522	134.247	56.9931	40.8323	17.332	59.6289	25.6641		83.4628	66.3258	95.4267	74.2565	156.306	68.0592	84.063	64.3307	39.8325	29.3156	37.8531	14.3583	62.2167	164.44	185.209	58.0472	70.238	43.1554	15.2004	53.0722	70.3995
PE (18:0/22:4)	15.21	794.571	[M-H]-	261.578	217.18	299.73	280.666	262.011	304.56	307.251	234.68	202.752	185.639	124.498	305.118	279.741	236.983	148.996	102.579	278.588	392.663	344.14	146.874	148.606	169.14	145.687	309.207		277.429	174.253	241.946	171.083	270.881	182.349	267.756	230.225	135.176	127.468	96.2783	90.5772	200.754	350.36	432.774	141.456	117.747	100.142	81.8541	155.896	192.121
PE (O-18:2/24:1)	17.199	810.638	[M-H]-	46.7964	36.7491	55.018	46.7106	47.0023	88.7473	43.7986	29.1268	53.3504	35.8863	32.4594	66.3959	60.8403	50.1853	90.8818	63.1163	44.2451	103.726	64.9949	59.7081	84.543	81.3818	71.8393	90.1798		53.006	60.3958	38.5974	44.7439	90.2655	63.1816	55.4012	58.3621	27.9036	37.9216	52.4501	53.3133	115.798	89.4477	101.353	78.0006	71.2864	85.3911	82.6362	58.1625	35.0082
PE (18:1/16:1;O2)	11.238	746.498	[M-H]-	0.916747	0.698132	0.460867	0.694084	0.488145	2.45321	0.444601	0.753081	0.44396	0.161492	0.128604	2.15462	0.918757	0.88283	0.813013	1.31939	1.41967	4.05892	1.30859	1.66837	0.618355	0.851546	0.238835	3.10652		0.88105	0.804177	0.688164	1.94902	2.07472	0.504458	0.274915	0.0868886	0.402774	1.37774	0.846621	0.260275	0.134504	1.28089	3.20161	2.76989	3.81973	1.44215	0.137839	0.461294	0.809899
PE (O-16:1/22:3)	15.302	752.56	[M-H]-	189.392	191.652	228.236	183.631	263.323	239.347	313.912	165.946	251.468	193.971	211.482	167.267	244.723	199	267.487	161.79	314.552	209.049	291.539	234.243	227.853	269.112	341.18	298.772		194.154	207.786	218.204	193.112	275.043	210.594	211.521	203.044	178.154	186.185	171.522	198.164	258.012	243.008	307.952	196.909	179.509	186.873	153.125	177.415	177.211
PE (O-18:1/22:3)	15.829	780.591	[M-H]-	83.3326	81.9983	132.48	99.9772	133.766	213.448	152.134	61.5299	148.787	110.516	97.3438	175.206	58.7367	75.4785	184.881	133.28	133.221	189.228	172.453	152.156	146.879	190.56	165.41	182.84		61.3479	145.676	102.832	92.3912	172.997	152.245	59.1859	92.6962	58.6221	72.1763	99.2538	129.344	232.944	120.034	93.6755	166.515	107.103	185.962	166.636	156.085	73.6737
PG (14:0/18:1)	11.098	719.487	[M-H]-	1.83344	7.39544	3.69369	2.24688	3.35605	4.24708	1.82762	3.81522	2.93754	1.96797	5.28756	3.87448	4.7461	12.1865	13.9839	4.11897	4.43682	4.34173	3.17395	12.4263	5.62503	4.3069	2.92466	4.55287		1.37675	7.38236	2.69254	8.04999	5.05185	6.22728	2.07285	2.51658	2.70279	4.31621	5.31163	3.63405	1.72048	4.37808	3.58826	14.7479	7.75473	5.35339	2.11417	6.74291	2.00116
PG (16:1/18:2)	11.309	743.487	[M-H]-	3.52225	6.1573	2.93493	3.09187	2.35864	8.80877	2.29607	1.63016	1.51976	2.97684	3.77909	5.93942	7.34246	11.1427	8.99384	7.40937	7.86523	11.5858	3.74213	15.0031	6.87126	7.66874	4.04456	5.03877		0.699858	10.5756	3.33757	15.9803	11.1237	3.73082	1.66187	1.67235	3.06184	4.64013	6.54218	3.14864	1.62036	4.73197	3.58041	11.7609	19.6913	3.84179	1.44532	5.72414	2.22188
PG (16:1/18:1)	11.25	745.503	[M-H]-	31.9161	63.9758	35.8877	20.0034	30.8495	47.7513	21.5612	37.4993	26.8382	17.5033	38.2791	54.8606	45.492	107.867	100.957	34.9884	32.5834	55.2127	30.8457	90.3396	38.3969	35.353	23.1538	39.6179		9.25103	63.0575	26.4937	63.2263	57.9568	50.8508	21.3214	23.0674	29.7417	46.2628	59.2803	28.9569	19.5646	39.9986	28.2392	104.976	79.3682	36.356	18.5693	51.4982	22.6286
PG (16:0/18:1)	11.801	747.518	[M-H]-	46.3723	38.7317	48.1024	33.0091	67.2035	63.8705	24.3968	27.8977	33.0378	26.837	48.4409	67.6305	50.9466	75.9876	98.4196	43.3926	60.6087	64.5818	42.1223	45.2028	45.8427	57.348	58.3102	62.9484		32.0176	58.9312	45.6748	55.633	71.9671	81.8962	44.1695	47.1974	32.3364	45.4857	82.6921	33.896	65.342	64.3093	56.6929	136.508	71.4027	61.0221	46.878	53.7314	54.1368
PG (18:2/18:2)	11.554	769.503	[M-H]-	14.2668	17.3837	15.6853	7.72197	20.9626	20.3908	6.01	7.83663	7.474	11.0853	24.1089	17.4219	16.3607	37.0129	41.3383	31.4913	33.1036	21.8786	16.8737	29.3886	17.4725	35.9936	21.5937	16.8047		4.19916	18.4659	9.06855	32.5757	32.7832	23.4392	8.49618	5.07145	11.4222	20.2693	30.5998	10.8121	10.8208	16.3459	14.6918	66.284	53.8667	20.4315	10.5624	15.2763	14.6325
PG (18:1/18:2)	11.728	771.518	[M-H]-	26.8719	25.4825	32.0851	28.9222	36.1907	26.6717	16.4486	12.744	6.80282	9.87633	38.216	41.8276	28.7055	73.2298	91.8382	44.0858	43.7838	43.2243	32.9814	62.4708	20.7013	58.4514	35.9822	37.4274		15.8633	42.8746	20.527	58.1811	25.7282	38.5561	9.31291	5.49336	22.9959	39.6981	53.1406	24.6315	26.8793	33.1858	27.0858	111.023	77.9781	31.6706	23.9113	33.7761	22.1407
PG (18:1/18:1)	11.738	773.534	[M-H]-	24.6852	51.6644	35.5932	27.2734	25.3343	39.2795	24.9802	27.9055	45.2105	20.974	28.4859	48.2328	19.0175	44.4802	93.3299	29.9077	46.0891	38.5478	31.0996	78.5092	61.8375	26.6234	20.1112	32.282		19.0303	26.5105	22.7433	42.4934	58.1522	30.5703	24.8695	12.2362	21.2025	25.1201	36.6355	32.3195	30.0097	39.8713	35.2237	79.0471	90.6153	35.6507	25.9573	56.7448	21.687
PG (18:1/20:4)	11.734	795.518	[M-H]-	13.584	20.7417	18.4365	10.3255	28.8508	14.7618	8.21392	10.7164	10.7542	4.63101	27.6386	9.07929	7.97149	35.0217	47.9395	11.3792	15.1568	14.1069	8.10293	29.78	14.941	17.0333	19.2552	12.9444		9.13952	27.1496	12.968	26.7255	28.6411	20.8768	12.3947	6.38502	14.2167	16.2357	27.4485	13.5941	17.179	19.1315	17.774	38.3068	39.4096	19.921	16.6937	19.6603	15.4659
PG (18:1/20:3)	11.891	797.534	[M-H]-	13.1991	20.3575	16.813	10.9236	12.735	12.1007	9.8035	12.2073	12.9491	10.7164	16.0525	8.44929	7.85341	37.0591	56.3658	18.7961	14.543	11.3638	14.8015	30.3779	15.0225	23.566	19.2552	5.99881		10.5732	28.7405	12.6931	13.9725	15.552	19.6859	15.02	8.74692	7.54491	10.1784	23.4173	14.9289	21.2644	22.1287	13.1019	69.474	26.5257	9.15407	21.1981	26.8587	11.1322
PG (18:2/22:6)	11.183	817.503	[M-H]-	14.9258	15.0517	18.1075	15.8199	20.125	12.9703	5.91869	7.69588	7.4892	7.92863	15.8737	9.25812	16.2302	26.7517	36.0945	19.441	23.2151	11.3285	16.2513	16.1191	16.0611	24.2163	17.1064	10.2298		6.66193	16.9254	13.2075	19.5015	21.8009	25.3112	10.3331	5.20208	9.4358	11.3649	17.685	7.87313	14.3009	15.2423	17.0533	36.6316	26.4304	20.3394	11.8865	12.9691	15.1923
PG (18:1/22:6)	11.254	819.518	[M-H]-	13.5088	18.1572	17.2006	13.1669	21.9017	13.708	6.71618	9.86283	9.24755	8.70067	22.4759	12.0845	14.5226	29.3155	43.8455	17.3408	14.1149	12.1141	8.69818	23.0434	22.2675	24.8309	19.7304	11.6662		10.8055	27.0172	16.9354	27.5315	20.7007	24.4638	13.665	7.64818	15.1564	19.145	21.3795	13.5213	17.5283	19.8932	20.7088	48.2173	26.925	21.0884	17.1842	21.3884	17.0451
PG (22:6/22:6)	11.166	865.503	[M-H]-	26.0001	24.2419	39.8553	34.3126	30.5051	24.3538	8.88071	12.7309	16.6103	14.2295	13.3292	14.9082	27.8101	40.5868	60.586	32.6157	23.7054	20.536	30.5343	19.6853	39.1396	53.471	27.4114	22.5786		19.0581	33.7642	29.4772	25.8682	19.9803	45.4965	24.4201	13.2371	13.9106	13.6393	17.0104	11.7604	46.7824	43.445	36.7839	55.4309	16.4063	31.4717	27.6901	33.7296	29.3734
PG (18:0/18:1;O1)	14.618	791.544	[M-H]-	40.8173	36.3676	20.2424	24.8531	41.0983	45.0054	21.0419	21.5402	18.2492	14.8265	22.3244	33.9976	35.5691	67.1881	66.4753	29.3696	33.0101	38.7827	37.7061	38.6505	35.4191	34.2164	32.934	43.6633		18.7038	34.9672	28.7147	34.1442	39.0825	43.9631	22.6885	17.219	18.6886	24.9522	26.8462	18.9702	20.4162	39.2486	35.3171	71.8274	29.0648	26.1769	24.6864	17.3003	25.0799
PG (20:4/22:6)	11.184	841.503	[M-H]-	13.6055	12.5848	17.5943	9.35725	18.2258	8.93448	5.52799	7.00372	8.82955	4.64816	11.4289	7.17725	14.6484	19.955	29.5587	8.8949	14.4972	6.98742	12.4608	10.2168	14.3591	10.8511	11.8576	5.81201		7.52774	17.4819	13.666	11.0151	15.3445	21.3834	10.4576	7.02743	7.65642	6.66257	11.265	6.36299	13.2063	16.3642	14.8812	19.9742	12.4387	14.2505	9.51663	13.5563	11.7545
PI (16:0/18:1)	12.007	835.534	[M-H]-	245.739	251.262	222.632	411.337	314.106	318.213	260.898	171.377	339.884	236.988	432.215	505.84	496.889	294.081	606.612	419.394	340.462	334.539	325.368	353.417	401.381	370.906	381.546	293.516		247.181	231.708	311.472	390.264	416.964	331.853	360.486	228.147	191.482	228.083	253.961	252.594	489.551	412.755	352.119	515.179	480.054	463.676	373.238	342.519	174.141
PI (16:0/20:5)	11.712	855.503	[M-H]-	22.1039	21.1997	12.9312	21.034	12.3948	41.8318	18.3218	10.1126	13.312	8.46349	9.04603	22.8569	25.4613	16.2786	18.0387	17.745	10.2277	28.9395	23.0231	18.7582	15.5584	16.6759	13.5038	42.7815		7.49284	12.7019	15.8533	17.3464	26.2071	17.4207	8.87214	10.0765	8.59141	10.498	10.8352	16.0284	20.0183	16.9871	16.0529	16.2681	14.6682	19.2892	13.89	18.6005	8.65488
PI (16:0/20:4)	11.471	857.519	[M-H]-	178.211	170.403	140.499	167.988	177.808	228.46	180.116	134.01	167.215	118.082	177.556	235.474	256.501	173.032	204.014	177.979	167.701	228.194	196.17	174.281	173.754	184.921	195.312	228.701		140.907	157.234	196.467	209.88	273.732	216.11	168.845	152.626	130.491	135.96	175.942	158.498	206.513	205.94	213.855	231.842	237.103	246.693	179.622	191.249	137.404
PI (18:1/18:1)	11.949	861.55	[M-H]-	129.405	144.229	82.7327	105.585	108.684	166.271	145.038	88.1921	127.646	88.3455	142.672	219.188	242.642	143.188	242.09	175.767	113.075	140.362	146.031	182.225	153.131	154.449	145.396	146.759		62.0536	93.7703	109.939	150.493	155.883	112.182	89.2837	56.767	64.3883	80.0936	85.3668	99.8163	143.511	95.4147	117.334	216.15	155.14	175.27	152.689	138.725	58.0961
PI (18:0/17:1;O1)	11.222	865.545	[M-H]-	0.861291	0.877292	1.30122	2.02266	0.758289	0.952696	2.53591	1.08806	1.73001	0.858002	2.66554	2.8365	1.3805	0.953452	1.66755	1.84984	1.10574	1.18554	1.58256	0.705429	1.79221	2.36127	1.31359	1.06352		1.04384	0.950483	1.45858	1.05206	1.43278	1.00355	1.85131	1.88939	1.11034	1.23733	2.61128	0.909615	2.40565	1.81251	1.73445	1.53829	2.00398	1.54836	1.42641	1.54913	1.2209
PI (20:4/17:1;O1)	11.912	885.513	[M-H]-	7.27263	4.41617	9.87214	9.93677	7.15819	8.39648	12.1138	5.14562	8.33161	9.09408	12.5715	5.13294	19.8401	8.69506	15.9026	10.0154	9.21828	8.90846	5.02124	8.23068	7.03792	14.496	22.0945	12.64		6.50202	7.84476	8.94434	12.9719	20.8416	9.27938	8.72144	12.4932	4.50133	11.5335	9.44092	13.2854	16.4804	17.1643	9.77337	10.9768	12.7341	15.4384	16.6718	18.5876	6.22937
PI (18:0/20:4)	12.105	885.55	[M-H]-	1377.22	1447.09	1226.03	1399.85	1493.43	1608.76	1361.56	1046.21	1495.3	915.626	1514.63	1767.36	2121.67	1511.77	1899.92	1446.69	1525.65	1450.22	1429.5	1507.11	1547.63	1377.55	1675.56	1483.12		1004.02	1119.86	1450.97	1806.35	2213.01	1494.92	1367.99	1096.43	830.233	1083.13	1334.7	1109.14	1905.17	1572.58	1619.63	2174.61	1759.5	1884.43	1351.13	1434.27	918.882
PI (O-19:0/20:3)	12.224	887.602	[M-H]-	331.735	391.05	228.079	432.263	409.129	349.536	420.092	244.954	484.043	326.784	670.452	545.449	661.114	384.979	780.147	682.438	487.146	355.864	450.875	626.413	563.494	635.813	779.477	319.027		211.857	280.356	312.101	536.719	696.313	445.735	356.918	195.805	213.412	246.657	476.51	417.44	642.96	325.519	452.44	770.143	766.172	819.914	582.876	486.689	186.269
PI (18:0/22:6)	12.046	909.55	[M-H]-	128.305	96.923	87.3003	97.3336	100.932	153.608	68.9675	55.2075	67.5951	58.8267	63.9044	127.944	157.357	135.499	177.608	154.117	125.663	164.968	174.799	146.568	158.822	180.485	205.42	215.791		75.3694	82.8749	112.879	172.827	158.594	119.145	92.4878	40.8097	57.3604	86.4971	94.5769	68.3743	216.111	178.53	196.434	284.836	205.653	202.713	180.722	147.403	112.153
PI (16:1/18:1)	11.457	833.519	[M-H]-	37.7865	37.5399	23.0659	34.5061	26.163	73.1562	49.1317	25.5095	29.6909	27.3531	36.5991	85.1578	61.1554	33.3417	47.105	45.8508	25.314	62.1754	42.9583	41.4504	33.3882	45.6484	31.664	66.6576		18.941	29.8225	30.2128	34.9045	50.1096	27.7404	20.6261	17.633	24.7938	25.954	27.0047	25.6417	28.7514	26.3024	28.9121	41.1911	40.205	30.5485	29.8939	35.4296	17.2714
PI (18:0/18:1)	12.132	863.565	[M-H]-	127.683	169.531	95.4048	162.755	142.404	160.425	160.867	102.997	158.075	115.749	191.003	200.48	226.452	162.107	226.944	203.004	157.017	151.202	162.874	205.693	163.651	195.746	176.893	148.78		84.4724	110.713	134.192	187.534	186.236	158.008	120.329	77.0626	91.6936	96.8084	113.125	143.711	173.86	135.255	158.623	219.279	174.1	235.72	176.678	164.188	78.228
PI (18:1/20:4)	11.613	883.534	[M-H]-	216.155	202.081	141.132	158.476	148.666	248.685	196.737	137.646	164.098	100.707	143.802	289.257	367.274	221.722	275.613	186.162	159.643	259.744	263.196	261.068	216.836	163.453	188.137	223.647		92.4343	170.216	174.163	237.694	268.797	185.101	135.511	146.286	91.4966	118.745	160.091	108.439	194.779	236.445	216.414	278.087	258.075	223.149	175.778	242.796	113.332
PI (18:0/20:3)	12.107	887.565	[M-H]-	84.2786	131.118	74.9212	111.612	120.175	101.345	102.445	74.7917	128.098	80.5371	204.398	149.914	134.785	113.693	172.603	170.254	193.466	114.617	91.7171	155.559	125.608	170.625	191.991	115.764		66.6984	84.4179	125.265	241.156	112.339	120.177	96.4053	70.014	72.7753	148.993	93.4108	109.251	150.148	113.583	146.38	254.731	122.215	189.969	136.853	155.686	82.9877
PS (16:0/18:0)	10.699	762.529	[M-H]-	172.672	162.703	101.567	223.643	217.176	227.349	226.825	113.242	220.958	154.826	241.497	258.543	258.087	156.487	349.759	361.294	156.414	225.766	198.955	211.73	277.05	361.26	401.496	251.345		102.585	135.177	161.174	136.788	293.9	145.898	131.336	98.4232	97.9065	83.6147	223.004	221.452	412.229	149.245	192.993	279.137	198.064	331.525	308.423	241.506	73.9492
PS (18:1/18:1)	11.972	786.529	[M-H]-	684.065	726.097	565.069	735.171	814.562	950.942	821.367	548.119	869.16	614.566	982.043	999.402	1021.38	745.746	1399.27	1265.14	589.82	686.145	595.333	869.433	857.225	1280.68	1073.56	1027.82		511.626	610.192	753.673	721.501	1311.57	733.332	626.774	432.512	508.258	501.175	824.389	772.529	1204.88	578.485	610.091	1173.93	1065.4	1267.39	1125.12	757.167	382.087
PS (O-19:1/18:1)	12.384	786.565	[M-H]-	8.29525	8.73826	6.74247	8.80385	10.728	12.4406	9.1987	7.09275	10.2282	7.88501	12.3548	13.0397	12.2694	8.71001	18.3136	12.4813	7.40343	7.60528	7.06853	10.3819	9.12893	16.1894	12.215	11.3593		5.76423	7.58494	8.8284	8.84207	14.7835	10.4937	6.4589	5.1353	4.51981	6.53358	9.7987	10.2553	13.933	7.32724	7.72351	15.0232	11.2979	15.2376	13.6256	8.21408	4.78267
PS (18:0/18:1)	12.708	788.545	[M-H]-	1714.53	1957.68	1414.68	1998.33	2190.9	2007.67	2395.27	1582.84	2634.88	1620.26	3045.65	2162.49	2482.88	1919.56	3364.55	3141.91	1767.89	1417.5	1500.04	2138.72	2142.71	3226.16	2902.74	2178.75		1536.19	1655.46	1831.37	1990.53	3215.93	1939.3	1931.77	1317.84	1405.19	1428.18	2352.11	2304.24	3440.01	1546.96	1430.54	2805.58	2329.93	3450	3084.35	1938.89	903.578
PS (18:0/18:0)	14.842	790.56	[M-H]-	56.4141	58.0476	53.8396	57.6165	67.0595	83.9011	74.9771	57.6382	65.5987	48.2798	60.5076	75.644	63.1264	51.9567	71.4379	55.6075	46.5818	64.4549	49.0243	53.3824	53.5828	60.7692	64.8538	89.5599		50.0315	53.2504	64.9985	54.3701	88.521	55.3148	49.8437	56.0935	47.905	56.6278	51.3283	58.7945	62.9217	48.3548	42.1502	56.6262	61.3404	56.0042	44.3498	43.2904	30.5989
PS (O-17:0/22:6)	11.907	806.534	[M-H]-	32.6488	26.5395	22.5065	25.9626	35.31	19.9681	32.5263	21.9516	31.1262	25.1273	47.6556	25.295	51.2151	31.6102	65.7056	67.1324	38.7175	20.6658	37.5558	47.5998	55.8519	78.1272	67.6742	25.5502		23.2846	26.6646	29.1668	37.2755	42.5391	39.3423	27.2157	17.2566	21.2441	20.1068	39.361	52.4837	74.5309	26.1357	33.0956	53.4754	42.3387	69.0321	63.8097	38.2324	15.7433
PS (18:0/20:1)	13.867	816.576	[M-H]-	119.266	143.819	107.59	122.556	125.542	153.808	127.812	125.824	161.018	116.25	123.876	166.915	153.16	147.828	247.21	225.229	102.793	123.644	116.513	177.734	209.12	234.639	198.067	204.718		119.846	151.628	98.1186	127.008	198.317	147.433	131.628	115.17	64.9985	91.0264	191.195	177.666	300.368	146.752	103.643	252.166	174.106	248.166	252.505	169.594	63.3995
PS (18:0/22:6)	11.957	834.529	[M-H]-	1500.46	1192.05	1374.35	1706.25	1392.3	1685.93	1469.78	994.317	1214.44	943.046	1090.7	1416.45	1684.51	1261	1336.19	1273.23	1176.06	1299.6	1225.74	911.476	1143.11	1732.65	1296.44	1762.7		1298.12	1161.69	1539.28	1691.65	2166.42	1615.97	1586.81	1057.79	907.935	1064.32	1021.89	979.483	2092.81	1747.16	1275.76	1847.75	1268.49	1752.4	1406.67	1258.96	1070.15
PS (O-19:0/22:6)	11.84	834.565	[M-H]-	136.313	172.329	160.021	176.715	228.979	134.873	203.258	154.133	156.497	155.446	174.267	100.666	199.375	185.994	252.365	160.292	156.566	102.441	135.669	120.193	191.816	190.318	237.97	142.346		155.847	170.265	215.319	193.789	180.081	146.275	158.149	137.887	132.349	136.425	158.652	89.357	270.725	121.835	96.8519	166.037	73.77	148.919	104.022	126.533	77.4858
PS (18:0/22:5)	12.143	836.545	[M-H]-	246.312	210.842	171.92	164.148	169.666	276.649	237.29	173.757	176.253	119.083	146.432	286.808	353.224	234.55	242.362	176.921	134.798	260.617	240.07	223.957	186.201	196.124	163.43	273.561		123.868	207.235	215.489	222.649	275.171	206.726	149.746	175.159	109.575	121.886	157.817	120.774	206.631	253.699	186.763	262.129	216.269	223.935	188.334	238.044	128.532
PS (18:0/22:3)	14.116	840.576	[M-H]-	48.4117	43.6572	42.4101	61.4523	51.728	69.1005	63.2199	41.5763	58.1634	55.214	62.6183	75.0932	66.4229	45.8527	73.7956	70.3496	47.289	54.4664	43.0775	49.3388	48.6316	74.5979	58.7798	69.8982		55.9264	53.8809	87.3755	58.7505	74.8331	61.0919	66.4469	49.9967	55.8959	42.7428	38.1248	64.9629	83.3118	50.0645	70.3781	70.2049	60.7403	85.2054	71.1357	64.0285	45.254
PS (O-19:0/16:0)	10.679	762.565	[M-H]-	1.95976	2.63779	1.23275	2.4162	2.31026	3.68483	3.68114	2.0291	2.12662	1.47059	2.97844	2.49934	3.31294	2.37803	2.20617	4.34124	1.79402	2.2568	1.42811	2.28619	1.6015	1.78342	4.77462	4.20475		1.37345	2.09933	2.29584	2.55716	4.58911	1.8732	2.384	1.19006	1.27247	1.59832	1.02142	2.81913	4.69578	1.6117	2.26964	4.27615	1.00299	4.47954	3.02792	2.46186	0.931615
PS (O-19:0/18:1)	12.13	788.581	[M-H]-	15.9655	16.3168	17.1686	25.122	31.987	26.1499	30.1028	20.9402	18.8363	21.6651	31.6126	16.8038	22.9984	23.8845	25.0627	42.0279	23.0243	18.9989	19.6485	29.5889	19.7999	46.5028	26.5345	26.0847		20.6607	21.8936	23.3352	24.5683	30.4799	20.0647	10.6989	17.3858	19.095	17.2064	28.175	28.0705	37.7613	7.50738	18.6338	35.5057	27.3923	22.1138	37.9281	25.2474	13.4343
PS (18:0/18:0;O)	11.527	806.555	[M-H]-	1.1957	0.235048	0.0496776	0	0.383273	0.51776	0.171238	0	0.118415	0.182117	0.388686	0.290239	0.300834	0.755589	0.276244	0.203297	0.130862	0.547599	0.070649	0.214774	0.287034	0.865634	2.74569	0.145308		0.921879	0.424402	0.171875	0.66501	0.892984	0.787046	1.47506	0.59336	0.149463	0.0958733	0.259266	0.418569	1.12908	0.387137	0.129919	0.365662	0.216456	0.472166	0.602907	0.636916	0.0796849
PS (16:1/24:0;O1)	12.003	860.602	[M-H]-	1.67333	6.40982	5.86484	6.1999	7.33376	2.446	1.73994	2.37537	1.66662	2.88626	10.7622	0.744947	4.74507	4.51621	7.25769	24.5596	6.02314	1.29035	3.95577	5.21529	5.71216	5.10124	5.42111	1.81489		0.817377	3.32736	6.58708	6.97357	4.06756	5.45412	1.11242	2.4586	1.52923	4.29623	8.65071	1.46011	17.4272	3.33689	29.7641	39.9579	20.3474	24.1736	24.0558	59.0966	14.0165
PS (18:1/22:4;O4)	11.657	884.529	[M-H]-	117.359	91.6666	142.879	124.531	166.958	58.976	118.152	94.0716	118.681	73.7898	146.572	99.8777	133.878	113.545	127.921	108.637	135.576	55.4007	80.3728	74.5224	80.9739	95.1878	114.786	92.5107		98.4544	101.092	138.765	118.453	347.223	126.43	120.982	26.8736	69.863	88.7158	153.147	83.2673	78.0915	159.585	37.7185	48.535	160.94	92.4833	61.2724	110.051	61.9946
PS (18:0/20:4)	12.211	810.529	[M-H]-	176.776	186.192	131.636	186.218	196.491	140.07	251.096	148.305	209.22	143.539	288.762	156.272	263.338	181.172	222.4	232.726	175.366	104.793	147.401	197.816	151.138	246.203	226.313	151.229		122.863	140.137	170.924	171.761	290.857	176.531	166.837	142.952	124.294	114.536	198.324	168.362	232.532	143.057	132.948	212.141	198.371	266.834	208.976	156.585	95.5715
PS (18:0/22:4)	13.603	838.56	[M-H]-	166.047	139.991	177.024	226.842	182.922	181.693	202.297	146.692	180.024	147.229	166.554	182.286	179.426	135.798	157.224	182.76	126.925	146.052	111.991	104.288	107.78	172.569	139.364	173.506		160.201	116.884	186.402	149.246	215.893	142.856	183.519	148.678	112.539	113.122	104.536	116.067	195.456	151.102	115.376	160.404	118.927	149.925	122.905	102.808	97.1064
PS (18:2/24:2)	12.736	866.592	[M-H]-	63.4595	51.808	45.0659	77.4293	110.668	57.1039	77.1065	48.6431	69.3179	68.5002	156.009	68.79	97.9293	49.2536	90.8334	112.218	94.6018	42.5899	56.0212	56.1544	67.5736	137.833	144.725	71.2264		53.0648	59.4617	91.565	93.7952	157.081	61.3667	61.6702	56.2315	67.6716	82.1849	74.6184	79.2791	116.403	61.2782	84.3373	142.426	136.395	112.346	97.4908	83.7844	53.5209
PS (16:1/24:1)	12.684	842.592	[M-H]-	21.2449	25.591	23.9282	32.917	27.1701	39.0574	29.7398	25.8606	36.0919	27.2166	32.6783	41.5223	33.4865	34.4366	48.1842	46.1802	21.1064	35.443	25.3417	31.2684	36.5095	47.2233	37.164	43.1367		24.3257	29.0793	29.6021	27.0847	46.8471	29.3181	27.714	26.4526	19.0935	26.8422	29.6866	30.2136	41.3077	30.6435	23.9116	37.1172	34.9395	42.3824	35.4154	26.5832	20.1491
CL 74:6	14.395	739.51	[M-2H]2-	4.10788	4.07559	3.42992	2.65664	3.971	3.11531	3.04323	2.60145	2.86072	2.00181	4.5836	3.5508	4.87884	5.92886	7.95666	3.34697	3.55811	2.88121	3.42384	4.17082	3.70972	2.80589	2.79039	1.94986		1.64721	3.59667	2.50949	3.25601	4.60752	6.00054	2.49965	2.7431	2.26657	2.75374	5.68927	3.56714	3.1175	2.5047	2.59441	5.2445	3.96388	4.07535	2.05637	3.2546	1.76562
CL 78:10	14.382	763.51	[M-2H]2-	17.1655	18.1327	14.5645	11.8289	17.4899	17.3558	10.4145	10.1434	9.05055	7.68291	14.2597	16.1428	18.1051	27.885	32.0657	14.1734	15.9926	15.2996	15.9672	19.2554	17.3098	14.5002	14.1775	13.3073		7.76579	15.9252	13.1536	16.8595	19.2854	25.9038	10.928	8.59986	9.80452	12.3954	17.5932	12.9639	17.4291	14.6468	14.7809	33.5495	17.2928	16.7876	12.1828	17.3144	10.6849
CL 78:8	14.345	765.526	[M-2H]2-	12.7717	12.7286	11.1058	7.647	13.4755	10.9104	7.26467	6.64876	5.43135	5.66503	12.9977	10.3526	14.983	20.3454	23.035	7.26752	19.15	17.1029	16.3575	23.8435	18.2611	10.1627	8.73451	6.05902		3.98209	9.66109	7.37878	7.38342	15.2938	12.6188	6.66806	7.08129	5.35598	8.07311	9.30233	7.37586	5.34985	10.0969	14.0439	12.6654	13.8755	13.4004	3.95414	12.1347	5.26677
CL 78:6	14.96	767.541	[M-2H]2-	17.7832	15.2729	15.6453	11.7455	18.34	16.1745	12.445	10.3745	11.7806	7.75986	14.451	17.4298	18.0464	24.6555	27.6313	11.0896	14.1697	14.5851	13.1519	13.8478	13.6725	9.361	9.97541	11.5092		7.93033	15.2702	9.75718	12.9381	19.391	19.789	11.3687	12.6116	8.06514	9.62599	15.9088	10.7961	12.6741	12.0813	10.3983	21.0092	10.881	10.8811	6.93021	11.3769	7.28038
CL 70:5	14.035	1425.98	[M-H]-	1.56612	1.4334	1.68771	0.760814	1.61036	2.03905	0.385285	0.645607	0.422663	0.322951	0.504885	1.2344	1.08868	2.83351	1.7621	0.696631	1.35102	2.65601	1.26271	1.06379	1.06283	0.817731	1.18925	1.9559		1.17056	1.84535	1.23849	2.02563	1.24494	2.93528	0.924569	1.06721	0.925476	1.48033	1.57267	0.591748	1.85204	2.60803	2.03344	4.09861	1.82994	1.43289	1.08082	1.4782	2.16993
CL 72:8	13.887	1447.96	[M-H]-	1.51068	1.6249	1.71526	1.08863	1.24156	2.08513	0.341309	0.663179	0.30297	0.353289	0.339839	1.11555	1.06672	2.52382	1.41703	0.70462	1.37971	2.54024	1.28255	1.01077	0.883312	0.864378	0.773049	1.61908		0.835364	1.38132	0.845977	1.58462	1.30873	2.22684	0.715771	0.536583	0.519336	0.716997	0.879917	0.410659	1.25545	1.84177	1.33759	2.62411	1.6049	0.825215	0.561948	1.07815	1.24933
CL 72:7	14.017	1449.98	[M-H]-	2.22785	1.18243	1.38408	1.48546	2.22072	1.05298	0.250657	0.594036	0.492483	0.538564	0.632821	0.612612	1.50616	1.82152	2.18114	1.05884	2.30245	1.25466	1.83912	1.41708	1.38241	1.35302	1.47481	1.60477		1.53226	2.11823	1.38524	2.56722	1.91243	1.63787	1.24799	1.16076	0.905526	1.341	1.7964	0.646519	2.28845	3.09279	1.37974	4.61036	2.2922	1.60721	1.16931	1.69174	2.27121
CL 72:6	14.111	1452	[M-H]-	1.99963	1.50499	2.00515	0.789191	2.10001	0.990109	0.325401	0.61726	0.425155	0.396826	0.534792	0.596564	1.17524	2.95214	1.69157	0.882882	1.46694	1.38749	1.22885	0.935016	1.15025	0.847751	1.41353	0.95227		1.45365	1.77819	1.26124	2.21133	0.798716	2.66373	1.08374	1.0235	0.851899	1.52956	1.74681	0.470046	2.22434	2.58759	1.7938	5.05211	1.63285	1.42003	1.50315	1.49299	2.75381
CL 74:9	13.98	1473.98	[M-H]-	2.36921	2.0859	2.34231	1.59381	1.64845	1.21557	0.440296	0.838082	0.382826	0.486563	0.354789	0.620282	1.59946	3.71666	2.00229	1.00197	1.65046	1.58656	1.98757	1.33431	1.29563	1.32451	1.17211	1.21149		1.32299	1.43967	1.09513	1.91802	1.3758	2.47411	1.06158	0.560395	0.516271	0.766739	0.915002	0.425701	2.2573	2.32898	1.70221	3.61901	1.22868	1.04845	0.960646	1.30363	1.53436
CL 74:8	14.1	1476	[M-H]-	2.48767	1.35767	2.10095	0.823967	2.02285	0.41607	0.336207	0.549713	0.341859	0.422971	0.443694	0.256884	1.41047	2.49011	1.75002	0.885336	0.782876	0.611744	0.790998	0.737918	1.22796	0.657979	1.24101	0.408121		1.28204	1.61148	1.11813	1.89233	0.595101	1.98224	1.03701	0.753588	0.59132	0.98379	1.13769	0.359286	2.25148	2.4145	1.32328	4.17524	1.22506	1.06104	1.14246	1.08287	1.98453
CL 70:0	14.188	717.526	[M-2H]2-	13.4833	17.6105	15.1967	12.367	20.9901	19.7009	11.0436	10.778	9.16075	10.68	16.0448	17.23	13.4282	29.8062	31.7849	14.4993	7.97687	15.4072	12.7863	17.1649	15.8894	14.4901	13.8267	16.5991		5.76667	15.0601	11.8158	12.7973	8.92085	21.0342	10.6177	12.3886	10.9199	16.5284	15.6645	14.78	14.8669	11.9434	9.79934	21.1745	15.0078	10.9298	4.29578	9.95624	7.4353
CL 74:5	14.321	740.518	[M-2H]2-	3.79876	3.8088	3.4176	3.12577	4.13967	5.43925	2.62108	2.24652	1.4343	2.8958	5.81349	5.17482	4.54653	4.64929	6.83405	2.73411	5.69471	8.34346	4.84917	6.98956	5.2664	2.55387	1.95563	3.62835		1.51362	2.95499	2.23565	2.43703	4.1896	4.1036	2.03837	2.15325	1.98172	3.47332	2.88953	2.35929	1.09298	2.71737	4.22811	5.58291	4.69707	3.18672	1.16968	3.40542	0.79498
CL 76:14	17.287	745.463	[M-2H]2-	0.303198	0.152448	0.199473	0.200904	0.30879	0.518455	0.204955	0.117837	0.391985	0.151465	0.43951	0.262265	0.260654	0.452301	0.950338	0.250105	0.0780845	0.174945	0.167497	0.46318	0.260104	0.318044	0.16577	0.326529		0.056319	0.420948	0.156614	0.253883	0.425538	0.354289	0.161901	0.111594	0.233757	0.286388	0.358426	0.215756	0.240542	0.239267	0.133881	0.365287	0.338636	0.402313	0.102853	0.181724	0.155689
CL 75:6	14.396	746.518	[M-2H]2-	39.8068	32.7496	18.492	25.2547	55.0289	50.625	6.99766	21.2104	19.0155	12.6954	24.8803	45.7496	37.2155	79.0781	52.2004	13.125	35.992	29.7708	32.6494	23.8249	23.465	23.1319	23.4775	30.8107		8.97552	57.2841	38.1428	37.5109	34.2457	40.1667	16.8981	26.3927	49.5254	26.0874	54.8899	48.15	61.9886	62.2453	61.709	101.171	66.1309	43.6425	18.4049	54.6151	48.0812
CE 18:1	17.629	668.634	[M+NH4]+	0.0138375	0.0240173	0.00658212	0.0117181	0.0278831	0.0153154	0.00594602	0.0080233	0.0149701	0.0208649	0.178312	0.0134491	0.00320447	0.0142974	0.0105858	0.00675311	0.0397702	0.0115623	0.00295684	0.0306121	0.0344568	0.0123179	0.100034	0.00582877		0.00894746	0.0209104	0.00957875	0.00342685	0.00619091	0.0199984	0.00388379	0.00447592	0.0128969	0.0392468	0.0555949	0.0226562	0.0152068	0.0115777	0.0067822	0.00571671	0.00940773	0.0155585	0.0170151	0.0151128	0.0040996
CE 18:2	17.245	666.618	[M+NH4]+	0.102897	0.0460698	0.0224467	0.0264362	0.116143	0.0134386	0.0383874	0.0205128	0.0415925	0.0496478	0.257964	0.011308	0.0247913	0.0459063	0.0302315	0.0143799	0.0287262	0.0113841	0.020361	0.0973782	0.0939445	0.0292156	0.129625	0.00752386		0.0213834	0.064629	0.0130143	0.00426698	0.0233783	0.0436021	0.00852142	0.00993694	0.0218271	0.0429146	0.13892	0.0268	0.0633265	0.0584506	0.00781405	0.0091328	0.0261748	0.0212775	0.0644183	0.0504217	0.00583336
CE 20:4	17.063	690.618	[M+NH4]+	0.111872	0.0842139	0.031608	0.0799989	0.140734	0.0694008	0.0671094	0.0541153	0.0809128	0.0961694	0.362819	0.0510309	0.0320325	0.0745689	0.0532017	0.0276328	0.0491204	0.0465035	0.0237129	0.175712	0.121252	0.0737252	0.165492	0.0293167		0.0387109	0.0936813	0.044008	0.00572254	0.0338914	0.0804327	0.0195109	0.0215897	0.066553	0.0935709	0.145402	0.0883645	0.147036	0.0701016	0.0161516	0.0151677	0.0242615	0.0439279	0.132233	0.0900576	0.0152228
CE 22:6	16.568	714.618	[M+NH4]+	0.0352522	0.0440916	0.0225605	0.0567868	0.0737784	0.0602286	0.0270423	0.0308006	0.0436107	0.0499227	0.324506	0.0367008	0.0194223	0.0179404	0.0438391	0.066312	0.0449373	0.0337319	0.0192151	0.162905	0.111466	0.0600926	0.0896299	0.0259829		0.0280847	0.0779809	0.0327919	0.0213349	0.026134	0.0725501	0.0142641	0.00984013	0.0363039	0.0784612	0.0717551	0.0352911	0.146327	0.0229696	0.0237413	0.0601502	0.0179553	0.0597499	0.131655	0.0660537	0.00793542
CE 20:3	16.937	692.634	[M+NH4]+	0.00718107	0.00458445	0.00337378	0.0120639	0.0200086	0.00656498	0.0022756	0.00516374	0.0117348	0.0205193	0.407758	0.00303347	0.0038187	0.00996234	0.00253724	0.0211174	0.0680607	0.00541726	0.000761258	0.0257015	0.0300734	0.0134674	0.15057	0.00350441		0.000644058	0.00386553	0.00724539	0.00356045	0.00274785	0.0108856	0.00175353	0.00113318	0.00702485	0.0218171	0.0267778	0.0289492	0.0123229	0.00574741	0.000626158	0.00339352	0.00124522	0.0270646	0.0145389	0.0110951	0.00279378
TG (16:0/16:0/18:0)	16.53	852.802	[M+NH4]+	1.89541	1.43415	1.73431	1.02828	1.5724	2.6157	0.860128	1.28661	1.91914	1.6712	0.984782	0.204162	0.980218	1.97391	0.271303	0.132573	0.826993	1.65654	0.920303	1.6609	2.26127	2.81318	2.30787	1.78985		2.28873	1.86545	1.5437	0.144769	0.930811	2.41227	0.641763	1.03118	1.63105	2.59283	4.40546	2.89038	2.59916	3.60072	0.314939	0.209795	0.599417	1.86348	2.31491	2.29403	0.778681
TG (16:0/18:0/16:1)	16.168	850.786	[M+NH4]+	1.16578	1.14655	1.3478	6.20523	3.92987	3.66257	2.00039	0.774335	2.35625	6.38405	5.89443	0.364362	2.87562	1.30334	0.271356	0.444635	3.84921	3.64575	1.40798	1.35451	2.09202	7.11769	5.92497	3.26501		2.61255	1.68145	2.31813	0.452936	3.65188	2.11225	1.24739	1.18399	2.5281	4.44173	5.38153	1.9748	2.67689	2.02779	0.854573	0.463592	2.44143	3.15953	1.96236	1.06371	1.07971
TG (16:0/18:0/18:0)	16.951	880.833	[M+NH4]+	1.16621	0.809389	1.08573	0.47651	1.03296	1.4975	0.289539	0.797398	1.20283	1.03713	0.54728	0.15953	0.378522	1.51055	0.239339	0.11273	0.394645	0.668163	0.455042	1.12829	1.44777	2.32551	1.52927	0.950533		1.33327	1.21605	0.834963	0.0815102	0.26298	1.30111	0.322111	0.405298	0.902319	1.86471	3.91012	2.62291	1.93787	2.78913	0.304787	0.187237	0.252151	0.607765	1.72922	2.54852	0.437371
TG (18:0/18:0/16:1)	16.575	878.817	[M+NH4]+	1.42905	0.789405	0.98707	2.92998	2.19827	1.90163	0.654247	0.531921	1.63219	2.27847	3.08412	0.16984	0.95836	0.890091	0.233607	0.138944	1.84802	1.34721	0.43305	0.779628	1.78223	2.41544	2.69695	1.31314		1.89784	0.886386	1.521	0.148001	1.43653	1.52267	0.586143	0.493837	1.41699	2.38632	3.49085	1.89863	2.68582	2.48468	0.657556	0.262753	0.869916	1.73774	1.90802	1.1684	0.572925
TG (16:0/18:1/18:1)	16.221	876.802	[M+NH4]+	5.97027	2.72775	3.35551	18.8934	13.6505	4.37557	3.22192	1.51682	5.28826	14.2681	16.7107	0.446838	6.5865	3.16092	0.836207	1.0394	12.3777	6.90058	2.92658	3.23272	6.5397	16.037	19.5365	4.8643		4.99192	4.95038	8.21362	0.935029	8.94528	4.42067	2.16867	1.61026	7.29593	7.5879	12.5313	3.33498	5.75809	4.39302	4.39943	1.14565	5.62067	6.65385	4.12514	2.31151	3.88154
TG (18:0/16:1/18:2)	15.972	874.786	[M+NH4]+	3.72582	1.39684	2.30215	15.578	8.92497	2.21843	1.81909	0.82951	2.63513	10.9277	10.2635	0.236608	4.85948	1.51895	0.400682	0.868809	11.7859	4.3056	2.53175	1.64747	3.86266	11.5167	12.9571	2.72344		2.43846	2.19854	4.78926	0.652119	7.65719	2.81406	1.73398	0.883773	4.72511	2.81601	5.17348	1.18408	2.52048	1.74657	2.92068	0.628204	4.9385	4.07139	1.61554	0.948019	3.36717
TG (16:0/18:1/20:1)	16.629	904.833	[M+NH4]+	1.15718	0.635967	0.544341	1.65746	1.66501	1.063	0.372046	0.274345	0.981423	1.00927	3.06788	0.0740167	0.731482	0.658166	0.182767	0.0812149	1.06335	0.865613	0.245509	0.647746	1.34037	2.02867	3.23812	0.815756		0.834554	0.701119	1.36048	0.107746	0.742623	0.638537	0.177086	0.18372	1.18223	1.34525	2.29486	0.905274	1.40261	1.30389	0.936899	0.181934	0.317942	0.845566	1.10914	0.726672	0.30573
TG (18:1/18:1/18:1)	16.31	902.817	[M+NH4]+	2.47161	1.61422	1.14047	5.12193	4.79295	1.65617	1.03509	0.703462	1.56535	2.88297	6.18939	0.128756	2.36809	1.57993	0.276038	0.186412	3.7108	2.64223	0.945575	1.56457	2.10762	4.90785	6.99601	1.48352		1.94579	2.30336	2.86092	0.299418	2.67699	1.21113	0.377992	0.519483	2.25642	2.2648	3.01678	0.996678	1.25979	1.71266	1.98001	0.350869	1.17854	1.63613	1.165	0.743627	1.04295
TG (14:0/18:1/22:3)	16.071	900.802	[M+NH4]+	2.04654	1.10002	0.947104	4.4301	3.56932	1.26213	0.837267	0.480784	1.22185	2.02381	3.97833	0.0905759	2.15328	1.13745	0.166784	0.151745	3.87047	1.79595	0.995481	1.14814	1.54725	3.5288	4.94458	1.14754		1.50664	1.24289	2.17219	0.285262	3.12333	1.13795	0.39651	0.512336	1.66087	1.42627	1.99899	0.702056	1.16833	1.37184	1.44359	0.254068	1.33351	1.76241	0.686829	0.628188	0.973784
TG (18:0/16:1/22:6)	15.856	922.786	[M+NH4]+	0.826509	0.406414	0.57589	0.827211	0.997223	1.00636	0.406914	0.141408	0.503278	0.275579	0.622662	0.0524186	1.34593	0.451276	0.0547128	0.0336981	1.17971	1.01462	0.692529	0.44244	0.723471	0.52937	1.16477	0.924612		0.462761	0.433011	0.930674	0.172591	1.42942	0.813554	0.319911	0.288111	0.483004	0.474791	0.418284	0.276754	1.30679	1.04178	0.213111	0.178285	1.21373	1.24276	0.399986	0.533164	0.6439
MG 18:2	7.344	372.311	[M+NH4]+	4.45163	0.954657	3.38098	18.9929	7.3021	20.0296	5.89262	2.6268	7.77691	24.3985	19.1722	24.2686	2.71361	1.28456	13.5285	38.255	13.9121	23.2699	5.70583	5.18446	8.97069	47.7734	26.4476	62.8907		10.0843	2.79685	2.86306	5.83045	13.7304	7.33093	12.111	3.11905	5.00366	4.25906	10.7077	9.12596	25.2792	3.75709	6.4989	12.12	11.8452	16.8043	28.298	4.94307	3.44368
LPC 16:0	9.583	496.34	[M+H]+	27.3075	23.1049	19.4839	74.0954	28.1507	31.899	31.8512	81.1056	34.7926	25.7273	29.9262	41.6747	28.0057	29.6712	31.3336	35.227	27.7094	32.4941	25.4624	31.6101	24.4835	33.9593	25.9977	29.4745		30.0968	22.8774	25.7454	24.7192	36.9447	24.4615	35.1961	32.707	26.7715	25.1189	28.2178	22.3713	24.643	23.8345	24.2456	23.8551	26.8828	28.1933	26.7141	22.5038	24.2721
LPC 16:1	8.951	494.324	[M+H]+	6.12724	4.21376	3.02531	15.5009	4.21846	12.415	8.63159	19.2648	7.56113	6.55021	7.89929	19.3719	11.0196	8.29992	6.76705	10.5743	5.23105	15.5131	8.71393	11.3889	5.50512	13.0128	5.85829	14.5712		4.62107	4.15577	5.40786	5.28187	7.58795	5.33824	8.00059	6.50239	5.72162	6.08096	6.49924	4.88499	6.592	5.38374	6.37653	7.04717	7.31511	8.49525	10.3243	5.45686	5.88022
LPC 18:0	10.416	524.371	[M+H]+	14.2459	12.3792	9.17805	45.7469	15.1313	15.0249	23.918	45.9387	17.5915	18.6329	22.7834	29.1642	24.928	15.7205	18.6216	19.2982	9.80281	15.5465	15.7186	16.4771	12.2861	19.9241	16.967	14.661		14.4072	12.3305	14.9084	14.1717	11.257	14.1256	23.4616	17.6389	15.2892	14.5668	20.3457	18.0043	26.4937	19.7182	20.7688	23.3021	18.9666	28.507	25.1862	20.013	14.0027
LPC 18:1	9.844	522.355	[M+H]+	16.0211	17.1235	10.6921	13.7565	14.7403	22.4141	24.7033	16.4885	20.7196	16.8154	25.3158	30.2423	29.2905	24.4576	23.9924	25.859	19.0834	24.0617	19.9231	28.9683	17.3837	32.4337	22.4995	24.547		14.3272	14.1163	17.2103	17.5374	23.3083	16.8438	19.4592	16.4273	15.5075	15.6519	18.2696	17.1259	24.4853	19.804	19.4004	25.9792	22.3361	27.4591	28.8029	21.4163	15.9881
LPC 18:2	9.106	520.34	[M+H]+	2.2314	1.48736	1.51667	12.0923	1.7551	4.99497	1.45878	7.4694	2.72324	4.12354	1.58077	4.75816	3.47826	4.5074	3.52601	10.2962	2.64736	6.20817	4.4006	5.9508	2.74629	12.8036	2.84528	6.60361		1.23144	1.1064	1.21629	1.60146	2.27087	1.94237	2.57043	0.828086	1.09223	0.748158	1.23007	0.784634	1.37627	0.650324	1.1554	1.52977	1.55307	1.97616	2.87567	0.900617	1.55261
LPC 20:4	9.142	544.34	[M+H]+	6.49541	3.54944	4.38242	16.0883	4.10668	5.99659	4.56909	16.9686	9.01643	5.85648	5.19045	7.89052	10.1181	6.99841	7.55644	13.3146	4.34117	7.45546	8.46106	9.41134	6.49724	15.1761	5.0421	7.48563		3.63484	2.83232	3.86485	3.49163	5.04798	4.60978	7.48093	5.49121	3.52528	2.38896	3.88272	2.99806	4.14278	2.95762	3.40956	4.88861	2.7725	5.27583	7.93522	3.57315	3.57891
LPC 22:6	9.153	568.34	[M+H]+	4.97914	2.57391	2.42575	12.7626	2.51249	5.94312	1.37298	7.93506	3.41488	2.84383	1.24339	4.47689	6.6339	7.33749	5.11274	13.1458	3.04322	7.99671	8.82963	9.67255	5.18636	23.1852	5.0727	10.4549		1.9804	1.84866	3.21159	2.96384	3.45566	3.05837	4.05563	1.89855	1.7842	1.53763	1.66317	0.953678	4.91444	3.31567	3.70815	3.76924	2.71577	4.3226	9.41922	2.98517	4.07766
LPC 17:2	8.046	506.324	[M+H]+	1.52924	5.33337	2.10895	1.7011	1.49569	8.79134	0.763074	16.0209	5.83594	2.72418	0.694796	9.82458	0.107258	0.0966724	9.38914	2.39596	0.69544	1.31587	4.46776	1.37306	1.9461	2.15936	0.468832	2.05666		0.320079	0.182276	0.385365	1.17793	1.36393	0.199501	3.12629	0.448693	1.35633	0.288974	1.09782	0.425433	0.826209	2.73178	0.0629018	1.11006	2.21076	0.441635	0.554436	0.87878	1.84147
LPC 22:2	7.775	576.402	[M+H]+	0.0632576	0.0271855	0.0650703	0.180335	0.0837925	0.092951	0.0885028	0.274417	0.0918204	0.0968548	0.0544499	0.152986	0.0513505	0.121922	0.0913304	0.100094	0.0881253	0.142371	0.0511059	0.048296	0.0906132	0.0596755	0.0426099	0.0723988		0.133495	0.0972787	0.0875931	0.0830715	0.107437	0.0861338	0.106614	0.143853	0.107176	0.0991611	0.108537	0.0898234	0.0392947	0.0915869	0.0915298	0.0499159	0.094063	0.0868464	0.123253	0.0364987	0.121507
LPE 18:0	10.501	482.324	[M+H]+	17.165	12.9925	10.8069	23.3976	18.9232	21.7341	29.6444	21.1306	20.8282	26.5825	23.6642	38.9567	19.7473	16.6892	10.0422	19.8459	19.194	24.0897	17.3463	13.5726	11.5298	34.0294	18.5918	26.2905		33.0164	23.7638	24.8984	18.6863	28.3572	20.4097	41.7937	27.0833	28.5902	30.9326	28.316	19.3705	30.4302	24.4521	27.164	21.1638	28.3127	26.2557	35.4842	18.4147	26.7719
LPE 18:1	9.784	480.308	[M+H]+	14.0937	12.4565	7.37422	19.8657	13.9204	25.3915	80.2804	36.9406	102.854	113.783	106.08	158.032	17.9266	12.8293	22.3085	38.7873	28.1971	41.3953	13.8179	20.7511	15.3428	41.8693	26.3321	29.1637		58.5432	23.322	14.2415	17.6426	35.5092	19.9381	103.142	55.6992	79.7574	72.1106	99.6509	56.0996	39.0112	14.6762	18.3508	22.2477	41.3822	33.4984	57.2749	17.6868	20.6447
LPE 20:4	9.274	502.293	[M+H]+	19.1755	9.97284	10.9758	19.5477	20.0233	25.177	73.6561	47.1503	69.4204	62.7501	92.8224	83.794	25.8344	20.3256	17.985	30.3677	23.4856	37.0894	22.303	20.0031	17.3515	31.343	23.8391	29.3754		58.2796	26.9035	18.5687	17.4473	37.0775	23.6464	81.3187	70.3569	70.8733	62.5267	89.6724	46.6555	31.11	17.8119	24.1577	17.7155	38.6647	34.9225	41.6574	13.1805	25.8337
LPE 22:6	9.294	526.293	[M+H]+	49.7156	27.4749	21.1953	47.9494	32.7278	77.0385	70.0718	50.7899	54.0359	64.7878	52.2472	127.014	66.3722	60.7501	35.4763	66.7206	37.208	109.437	71.2928	58.0516	41.5445	105.446	48.949	118.868		73.7915	45.4498	46.4453	36.7658	55.6375	38.1915	98.0669	63.4259	70.6688	68.9948	68.7851	45.2868	75.9347	67.4409	61.8672	50.0041	65.6277	59.9905	101.481	42.7721	60.8933
LPE O-16:1	10.149	438.298	[M+H]+	5.13479	6.03683	4.23541	1.32851	7.6125	6.08421	8.35034	0.60812	9.19316	10.5111	17.6758	9.27962	8.54445	6.49618	11.3666	16.4088	13.0742	6.49313	5.08955	10.2871	10.1147	22.4297	15.0767	7.16797		10.3213	7.63555	7.26914	9.11185	15.0601	10.3221	17.0324	7.63412	10.2161	12.4735	13.2581	13.1944	19.5682	6.74935	9.12427	12.9718	18.2872	22.3497	26.0678	9.46132	9.62721
LPE O-18:2	10.314	464.314	[M+H]+	14.6625	19.5773	10.7793	26.727	16.635	19.0824	18.139	13.3165	22.6363	26.5233	35.7484	26.7355	23.2534	21.2805	34.2065	43.3933	25.0293	19.1589	14.8942	34.2694	25.7533	47.4231	33.5923	20.8337		18.5797	17.6361	18.283	20.9436	33.1169	24.1814	28.2351	15.4275	21.387	21.9314	29.036	32.8951	37.1803	16.9675	21.6393	30.6154	36.45	48.6192	50.1918	25.7701	17.5565
LPE 16:0	9.18	454.293	[M+H]+	5.402	3.87093	3.43494	6.83809	6.24065	7.81149	7.28682	5.93796	8.3948	9.17804	9.20353	17.0124	5.41564	5.45925	4.13105	6.66239	6.15417	9.12413	5.39988	4.41852	3.73225	9.32817	5.50834	8.33248		12.0481	8.37063	7.44822	6.69026	11.3592	6.50861	13.2372	8.91476	11.1925	13.8842	16.0229	8.84764	6.15885	6.68936	7.69928	6.25966	8.79823	7.41237	7.841	4.97393	8.32605
LPE 20:1	10.168	508.34	[M+H]+	1.68611	1.13717	1.59026	3.85579	1.44482	3.671	8.1711	3.77105	7.92393	8.6813	6.24963	16.5026	2.14797	2.12097	4.47983	8.06354	2.3835	4.3822	2.24749	2.97344	2.35231	5.97136	3.53707	4.8589		9.29189	2.99774	0.979616	1.30618	4.94868	2.6299	15.0692	9.14004	7.57724	8.46067	20.6656	18.2177	7.95085	1.73311	1.71796	2.78052	6.66486	9.75695	17.4755	1.9857	2.42051
LPE 22:4	9.667	530.324	[M+H]+	14.9751	4.77114	8.85454	0.641697	18.8	27.5096	40.6111	1.26404	58.5477	62.9823	66.3949	92.1141	18.451	14.0331	17.266	35.4768	11.9723	36.1611	17.9734	12.8265	16.5313	40.1102	11.8414	30.5496		48.5744	22.8246	18.7121	13.8169	34.9699	19.0525	74.8595	49.3524	51.4063	43.317	72.4694	49.3215	37.5589	17.7634	19.8504	17.0433	40.2975	29.456	49.9422	14.8269	21.3421
SPB 18:1;O2	12.129	300.29	[M+H]+	9.81113	13.5005	8.86592	14.5893	12.0588	7.85229	12.0458	9.46426	12.6469	14.6167	31.8948	12.4171	18.3994	12.0515	19.4856	29.9517	25.2462	8.21313	12.041	18.7823	16.0163	30.6297	23.7732	25.5261		7.45379	11.5577	10.2864	9.15513	21.1969	10.2376	29.6639	8.07614	7.06469	9.9233	26.7859	18.7365	64.5638	10.3253	10.8546	19.2141	38.0621	44.6236	135.549	20.7357	5.97886
[truncated: 55 more columns]

## Sheet: Table S2
Table S2: Top altered lipid molecular species between HV and AD groups of brain tissue samples (Unpaired t-test, p <0.05).
Top candidates	Fold change (FC)	Log2FC
SM (d18:1/16:0)	1.7422	0.80091
SM (d18:1/18:1)	1.8113	0.85706
SM (d18:1/16:1)	1.8584	0.89405
LPC 18:2	0.35891	-1.4783
FA 22:4;(2OH)	0.33439	-1.5804
LPC 17:2	0.28541	-1.8089
PS (16:1/24:0;O1)	4.2471	2.0865

## Sheet: Table S3
Table S3: Top altered lipid molecular species between HV and HD groups of brain tissue samples (Unpaired t-test, p <0.05).
Top candidates	Fold change (FC)	Log2FC	Top candidates	Fold change (FC)	Log2FC
FA 18:0	3.4213	1.7745	CL 75:6	0.24127	-2.0513
PS (18:0/22:4)	2.0137	1.0098	PE (O-18:2/22:4)	2.0334	1.0239
LPI 18:0	0.47298	-1.0802	CE 18:2	4.8147	2.2675
PS (O-17:0/22:6)	23.477	4.5532	PI (O-19:0/20:3)	0.48787	-1.0354
PI (18:0/20:3)	0.3833	-1.3834	LPI 18:1	0.49703	-1.0086
PI (18:1/18:1)	0.42766	-1.2255	FA 20:4;(2OH)	3.3708	1.7531
CL 70:0	2.0194	1.0139	CE 18:1	3.2335	1.6931
CE 20:4	3.8571	1.9475	CL 72:7	2.0265	1.019
CL 74:5	2.3006	1.202	CE 22:6	2.4435	1.2889
CL 78:8	2.1146	1.0804	SPB 18:1;O2	3.5467	1.8265
PI (20:4/17:1;O1)	0.31799	-1.6529

## Sheet: Table S4
Table S4: Top altered lipid molecular species between HV and PD groups of brain tissue samples (Unpaired t-test, p <0.05).
Top candidates	Fold change (FC)	Log2FC	Top candidates	Fold change (FC)	Log2FC
FA 18:0	2.7426	1.4555	CE 18:1	3.4768	1.7978
FA 14:0	2.1251	1.0875	PI (20:4/17:1;O1)	0.46478	-1.1054
PS (18:1/22:4;O4)	2.2125	1.1457	PS (O-17:0/22:6)	15.437	3.9483
HexCer (d18:0/25:0)	0.35277	-1.5032	FA 20:4;(2OH)	2.9519	1.5616
PG (18:0/18:1;O1)	2.4416	1.2878	FA 18:0;(2OH)	2.222	1.1518
CE 20:4	3.9017	1.9641	SPB 18:1;O2	2.5011	1.3225
CE 18:2	4.5912	2.1989	PE (18:1/16:1;O2)	0.40791	-1.2937
CL 78:10	2.1314	1.0918	FA 20:5	2.633	1.3967
CE 22:6	3.2248	1.6892	PS (18:0/18:0;O)	2.1973	1.1357
Cer (d18:1/18:1)	0.47897	-1.062

## Sheet: Figure S1
Figure S1: Violin plots of disease-specific and region-specific alterations in lipid classes between HV and disease groups (AD, HD, and PD) in A. Total PS, B. Total oxidized PS, C. Total ether-PS, and D. Total PI. (Ordinary two-way ANOVA with Bonferroni's multiple comparison test, (95% CI), #p< 0.0001, ***p<0.001, **p<0.01, *p<0.05, 0.1(ns)). Data = mean ± SEM.

## Sheet: Figure S2
Figure S2: Heatmaps of the top 50 altered lipids across frontal (F), temporal (T), parietal (P), and occipital (O) regions of A. HV and AD, B. HV and HD, and C. HV and PD. Red = higher concentration; blue = lower concentration. (Abbreviation: HV: Healthy volunteers, AD: Alzheimer’s Disease, HD: Huntington’s Disease, and PD: Parkinson’s Disease).
